# Supplementary material for: Catch, bycatch and discards of the Galapagos Marine Reserve small-scale handline fishery
Source: PeerJ. 2015 Jun 9;3:e995. doi: 10.7717/peerj.995 (PMC4465951; doi:10.7717/peerj.995)
Supplement: Supplemental Information 3 — The data show the fishing sites (numbered), the geographic position of the fishing site (latitude and longitude), the date of the fishing trip, the time when the fishers started their fishing activity and the duration of the activity at each fishing site. Indicated is the family and the species of the caught fish (no catch indicates sites where no fish was caught). Furthermore, it shows the total length of the caught fish (TL) and whether it belonged to landings or to bycatch. The catch category indicates what happened to the fish after it was caught (catch = landed, used as bait, discarded dead, discarded alive or personal use). Finally, it shows the fitting parameters of the length-weight relationship of each species and the estimated weight of each individual that was caught during the monitoring. [file peerj-03-995-s003.xlsx]

## Sheet: Tabelle1
Fishing Site	Latitude	Longitude	Date [dd.mm.yyyy]	Time Start	Fishing Duration [min]	Family	Species	TL [cm]	Bycatch [0/1]	Catch Category	a	b	Weight Estimated [kg]
2	-0,53230	-90,53230	2012-02-06	07:40:00	31	SERRANIDAE	Epinephelus labriformis	35	1	bait	0.0343	2.9	1.0306
2	-0,53230	-90,53230	2012-02-06	07:40:00	31	HAEMULIDAE	Haemulon sexfasciatum	32	1	bait	0.081	2.71	0.971497
3	-0,53539	-90,53539	2012-02-06	08:12:00	6	0	no catch	0	0	N/A	0	0	0
4	-0,54223	-90,54223	2012-02-06	08:28:00	5	0	no catch	0	0	N/A	0	0	0
5	-0,54097	-90,54097	2012-02-06	08:37:00	4	0	no catch	0	0	N/A	0	0	0
6	-0,54293	-90,54293	2012-02-06	08:50:00	30	HAEMULIDAE	Anisotremus interruptus	25	1	discard alive	0.0569	2.91	0.665453
6	-0,54293	-90,54293	2012-02-06	08:50:00	30	SERRANIDAE	Mycteroperca olfax	46	0	catch	0.0061	3.2	1.27689
6	-0,54293	-90,54293	2012-02-06	08:50:00	30	SERRANIDAE	Epinephelus labriformis	36	1	bait	0.0343	2.9	1.11833
6	-0,54293	-90,54293	2012-02-06	08:50:00	30	SERRANIDAE	Paranthias colonus	29	1	bait	0.0148	2.86	0.225279
6	-0,54293	-90,54293	2012-02-06	08:50:00	30	SERRANIDAE	Mycteroperca olfax	51	0	catch	0.0061	3.2	1.77646
6	-0,54293	-90,54293	2012-02-06	08:50:00	30	SERRANIDAE	Epinephelus labriformis	30	1	bait	0.0343	2.9	0.659092
6	-0,54293	-90,54293	2012-02-06	08:50:00	30	SERRANIDAE	Serranus psittacus	13	1	discard dead	N/A	N/A	0
6	-0,54293	-90,54293	2012-02-06	08:50:00	30	SERRANIDAE	Epinephelus labriformis	40	1	bait	0.0343	2.9	1.51799
6	-0,54293	-90,54293	2012-02-06	08:50:00	30	SERRANIDAE	Mycteroperca olfax	36	0	catch	0.0061	3.2	0.582771
6	-0,54293	-90,54293	2012-02-06	08:50:00	30	HAEMULIDAE	Anisotremus interruptus	23	1	discard alive	0.0569	2.91	0.522084
6	-0,54293	-90,54293	2012-02-06	08:50:00	30	HAEMULIDAE	Anisotremus interruptus	33	0	catch	0.0569	2.91	1.49275
6	-0,54293	-90,54293	2012-02-06	08:50:00	30	HAEMULIDAE	Anisotremus interruptus	31	1	discard alive	0.0569	2.91	1.24444
6	-0,54293	-90,54293	2012-02-06	08:50:00	30	HAEMULIDAE	Anisotremus interruptus	31	1	discard alive	0.0569	2.91	1.24444
6	-0,54293	-90,54293	2012-02-06	08:50:00	30	SERRANIDAE	Paranthias colonus	30	1	bait	0.0148	2.86	0.248215
7	-0,54333	-90,54333	2012-02-06	09:28:00	10	0	no catch	0	0	N/A	0	0	0
8	-0,54456	-90,54456	2012-02-06	09:42:00	13	HAEMULIDAE	Haemulon sexfasciatum	25	1	discard alive	0.081	2.71	0.497625
9	-0,54563	-90,54563	2012-02-06	10:03:00	22	SERRANIDAE	Mycteroperca olfax	52	0	catch	0.0061	3.2	1.89034
9	-0,54563	-90,54563	2012-02-06	10:03:00	22	SERRANIDAE	Mycteroperca olfax	66	0	catch	0.0061	3.2	4.05388
9	-0,54563	-90,54563	2012-02-06	10:03:00	22	SERRANIDAE	Epinephelus labriformis	36	1	discard alive	0.0343	2.9	1.11833
9	-0,54563	-90,54563	2012-02-06	10:03:00	22	SERRANIDAE	Epinephelus labriformis	41	1	discard alive	0.0343	2.9	1.63067
9	-0,54563	-90,54563	2012-02-06	10:03:00	22	SERRANIDAE	Epinephelus labriformis	30	1	discard alive	0.0343	2.9	0.659092
9	-0,54563	-90,54563	2012-02-06	10:03:00	22	SERRANIDAE	Epinephelus labriformis	37	1	discard alive	0.0343	2.9	1.21082
9	-0,54563	-90,54563	2012-02-06	10:03:00	22	SERRANIDAE	Epinephelus labriformis	35	1	discard alive	0.0343	2.9	1.0306
9	-0,54563	-90,54563	2012-02-06	10:03:00	22	HAEMULIDAE	Anisotremus interruptus	30	1	discard dead	0.0569	2.91	1.13119
9	-0,54563	-90,54563	2012-02-06	10:03:00	22	SERRANIDAE	Epinephelus labriformis	35	1	personal use	0.0343	2.9	1.0306
9	-0,54563	-90,54563	2012-02-06	10:03:00	22	HAEMULIDAE	Anisotremus interruptus	35	1	discard dead	0.0569	2.91	1.77154
9	-0,54563	-90,54563	2012-02-06	10:03:00	22	SERRANIDAE	Mycteroperca olfax	45	0	catch	0.0061	3.2	1.19017
10	-0,54557	-90,54557	2012-02-06	10:30:00	10	0	no catch	0	0	N/A	0	0	0
11	-0,54498	-90,54498	2012-02-06	10:41:00	4	0	no catch	0	0	N/A	0	0	0
12	-0,54511	-90,54511	2012-02-06	10:49:00	9	0	no catch	0	0	N/A	0	0	0
13	-0,54355	-90,54355	2012-02-06	10:59:00	2	0	no catch	0	0	N/A	0	0	0
14	-0,55199	-90,55199	2012-02-06	11:16:00	4	0	no catch	0	0	N/A	0	0	0
15	-0,55187	-90,55187	2012-02-06	11:24:00	6	HAEMULIDAE	Haemulon sexfasciatum	27	1	discard alive	0.081	2.71	0.613029
15	-0,55187	-90,55187	2012-02-06	11:24:00	6	HAEMULIDAE	Haemulon sexfasciatum	35	1	discard alive	0.081	2.71	1.23854
16	-0,55190	-90,55190	2012-02-06	11:33:00	5	0	no catch	0	0	N/A	0	0	0
17	-0,55217	-90,55217	2012-02-06	11:40:00	3	SERRANIDAE	Mycteroperca olfax	70	0	catch	0.0061	3.2	4.89377
18	-0,55193	-90,55193	2012-02-06	11:50:00	5	0	no catch	0	0	N/A	0	0	0
19	-0,55257	-90,55257	2012-02-06	12:17:00	12	SERRANIDAE	Mycteroperca olfax	47	0	catch	0.0061	3.2	1.36786
19	-0,55257	-90,55257	2012-02-06	12:17:00	12	SERRANIDAE	Mycteroperca olfax	39	0	catch	0.0061	3.2	0.752899
19	-0,55257	-90,55257	2012-02-06	12:17:00	12	SERRANIDAE	Mycteroperca olfax	38	0	catch	0.0061	3.2	0.692847
20	-0,55253	-90,55253	2012-02-06	12:35:00	7	SERRANIDAE	Mycteroperca olfax	56	0	catch	0.0061	3.2	2.39625
21	-0,55220	-90,55220	2012-02-06	12:49:00	10	HAEMULIDAE	Anisotremus scuderii	35	1	discard alive	0.0569	2.91	1.77154
21	-0,55220	-90,55220	2012-02-06	12:49:00	10	HAEMULIDAE	Anisotremus interruptus	30	1	discard alive	0.0569	2.91	1.13119
22	-0,55186	-90,55186	2012-02-06	13:04:00	4	0	no catch	0	0	N/A	0	0	0
23	-0,55253	-90,55253	2012-02-06	13:11:00	11	SERRANIDAE	Mycteroperca olfax	49	0	catch	0.0061	3.2	1.56299
23	-0,55253	-90,55253	2012-02-06	13:11:00	11	SERRANIDAE	Mycteroperca olfax	46	0	catch	0.0061	3.2	1.27689
24	-0,55166	-90,55166	2012-02-06	13:24:00	9	SCORPAENIDAE	Pontinus clemensi	26	1	discard dead	0.0054	3.2072	0.186422
25	-0,55100	-90,55100	2012-02-06	13:36:00	12	HAEMULIDAE	Haemulon sexfasciatum	32	1	discard alive	0.081	2.71	0.971497
25	-0,55100	-90,55100	2012-02-06	13:36:00	12	HAEMULIDAE	Haemulon sexfasciatum	35	1	discard alive	0.081	2.71	1.23854
25	-0,55100	-90,55100	2012-02-06	13:36:00	12	SERRANIDAE	Mycteroperca olfax	45	0	catch	0.0061	3.2	1.19017
25	-0,55100	-90,55100	2012-02-06	13:36:00	12	SERRANIDAE	Paranthias colonus	32	1	bait	0.0148	2.86	0.298532
26	-0,55036	-90,55036	2012-02-06	13:50:00	25	SERRANIDAE	Mycteroperca olfax	40	0	catch	0.0061	3.2	0.816435
26	-0,55036	-90,55036	2012-02-06	13:50:00	25	HAEMULIDAE	Haemulon sexfasciatum	39	1	bait	0.081	2.71	1.66062
26	-0,55036	-90,55036	2012-02-06	13:50:00	25	SERRANIDAE	Mycteroperca olfax	39	0	catch	0.0061	3.2	0.752899
26	-0,55036	-90,55036	2012-02-06	13:50:00	25	SERRANIDAE	Mycteroperca olfax	33	0	catch	0.0061	3.2	0.441138
26	-0,55036	-90,55036	2012-02-06	13:50:00	25	HAEMULIDAE	Haemulon sexfasciatum	33	1	bait	0.081	2.71	1.05599
26	-0,55036	-90,55036	2012-02-06	13:50:00	25	SERRANIDAE	Mycteroperca olfax	54	0	personal use	0.0061	3.2	2.133
26	-0,55036	-90,55036	2012-02-06	13:50:00	25	SERRANIDAE	Epinephelus labriformis	33	1	discard dead	0.0343	2.9	0.86893
26	-0,55036	-90,55036	2012-02-06	13:50:00	25	HAEMULIDAE	Haemulon sexfasciatum	41	1	discard alive	0.081	2.71	1.90164
26	-0,55036	-90,55036	2012-02-06	13:50:00	25	HAEMULIDAE	Anisotremus interruptus	34	1	discard alive	0.0569	2.91	1.62823
26	-0,55036	-90,55036	2012-02-06	13:50:00	25	SPARIDAE	Calamus taurinus	40	0	catch	0.079341	2.86621	3.0998
27	-0,55072	-90,55072	2012-02-06	14:16:00	5	HAEMULIDAE	Haemulon sexfasciatum	31	1	dead by predator	0.081	2.71	0.891405
27	-0,55072	-90,55072	2012-02-06	14:16:00	5	HAEMULIDAE	Anisotremus interruptus	31	1	discard alive	0.0569	2.91	1.24444
28	-0,55032	-90,55032	2012-02-06	14:25:00	21	HAEMULIDAE	Haemulon sexfasciatum	34	1	discard alive	0.081	2.71	1.14497
28	-0,55032	-90,55032	2012-02-06	14:25:00	21	HAEMULIDAE	Haemulon sexfasciatum	31	1	discard alive	0.081	2.71	0.891405
28	-0,55032	-90,55032	2012-02-06	14:25:00	21	SERRANIDAE	Cratinus agassizi	62	0	catch	0.0180026	3.037	4.99836
28	-0,55032	-90,55032	2012-02-06	14:25:00	21	HAEMULIDAE	Anisotremus interruptus	33	1	dead by predator	0.0569	2.91	1.49275
28	-0,55032	-90,55032	2012-02-06	14:25:00	21	HAEMULIDAE	Anisotremus interruptus	38	1	discard alive	0.0569	2.91	2.25052
28	-0,55032	-90,55032	2012-02-06	14:25:00	21	KYPHOSIDAE	Girella freminvilli	35	1	discard alive	0	0	0
29	-0,58257	-90,58257	2012-02-07	07:08:00	6	MALACANTHIDAE	Caulolatilus princeps	35	0	catch	0.0239	3	1.02471
29	-0,58257	-90,58257	2012-02-07	07:08:00	6	MALACANTHIDAE	Caulolatilus princeps	40	0	catch	0.0239	3	1.5296
30	-0,58295	-90,58295	2012-02-07	07:16:00	19	MALACANTHIDAE	Caulolatilus princeps	40	0	catch	0.0239	3	1.5296
30	-0,58295	-90,58295	2012-02-07	07:16:00	19	MALACANTHIDAE	Caulolatilus princeps	40	0	catch	0.0239	3	1.5296
42	-0,59734	-90,59734	2012-02-07	08:01:00	10	LABRIDAE	Semicossyphus darwini	59	0	catch	0.1122	2.4973	2.96716
42	-0,59734	-90,59734	2012-02-07	08:01:00	10	MALACANTHIDAE	Caulolatilus princeps	30	0	catch	0.0239	3	0.6453
43	-0,59677	-90,59677	2012-02-07	08:13:00	7	SERRANIDAE	Mycteroperca olfax	48	0	catch	0.0061	3.2	1.46319
44	-0,59592	-90,59592	2012-02-07	08:22:00	3	SERRANIDAE	Mycteroperca olfax	80	0	catch	0.0061	3.2	7.5027
44	-0,59592	-90,59592	2012-02-07	08:22:00	3	SERRANIDAE	Hemilutjanus macrophthalmos	48	1	discard dead	0.0748	2.5411	1.39992
44	-0,59592	-90,59592	2012-02-07	08:22:00	3	MALACANTHIDAE	Caulolatilus princeps	33	0	catch	0.0239	3	0.858894
44	-0,59592	-90,59592	2012-02-07	08:22:00	3	MALACANTHIDAE	Caulolatilus princeps	37	0	catch	0.0239	3	1.21061
44	-0,59592	-90,59592	2012-02-07	08:22:00	3	MALACANTHIDAE	Caulolatilus princeps	45	0	catch	0.0239	3	2.17789
45	-0,59608	-90,59608	2012-02-07	08:36:00	9	MALACANTHIDAE	Caulolatilus princeps	30	1	bait	0.0239	3	0.6453
45	-0,59608	-90,59608	2012-02-07	08:36:00	9	SPHYRAENIDAE	Sphyraena idiastes	40	1	bait	0.007	2.972	0.404036
45	-0,59608	-90,59608	2012-02-07	08:36:00	9	SERRANIDAE	Paralabrax albomaculatus	35	1	bait	0.0180026	3.037	0.880377
45	-0,59608	-90,59608	2012-02-07	08:36:00	9	MALACANTHIDAE	Caulolatilus princeps	35	0	catch	0.0239	3	1.02471
45	-0,59608	-90,59608	2012-02-07	08:36:00	9	MALACANTHIDAE	Caulolatilus princeps	40	0	catch	0.0239	3	1.5296
46	-0,59592	-90,59592	2012-02-07	08:47:00	7	LABRIDAE	Semicossyphus darwini	40	1	discard dead	0.1122	2.4973	1.12413
46	-0,59592	-90,59592	2012-02-07	08:47:00	7	SERRANIDAE	Epinephelus cifuentesi	40	1	discard dead	0.0292	3	1.8688
47	-0,59628	-90,59628	2012-02-07	08:56:00	4	SERRANIDAE	Hemilutjanus macrophthalmos	50	1	discard dead	0.0748	2.5411	1.55294
48	-0,59678	-90,59678	2012-02-07	09:05:00	4	LABRIDAE	Semicossyphus darwini	51	0	catch	0.1122	2.4973	2.06209
49	-0,59485	-90,59485	2012-02-07	09:17:00	6	MALACANTHIDAE	Caulolatilus princeps	42	1	bait	0.0239	3	1.7707
49	-0,59485	-90,59485	2012-02-07	09:17:00	6	MALACANTHIDAE	Caulolatilus princeps	45	1	bait	0.0239	3	2.17789
49	-0,59485	-90,59485	2012-02-07	09:17:00	6	MALACANTHIDAE	Caulolatilus princeps	42	0	catch	0.0239	3	1.7707
50	-0,59347	-90,59347	2012-02-07	09:25:00	11	MALACANTHIDAE	Caulolatilus princeps	38	0	catch	0.0239	3	1.31144
50	-0,59347	-90,59347	2012-02-07	09:25:00	11	MALACANTHIDAE	Caulolatilus princeps	40	0	catch	0.0239	3	1.5296
50	-0,59347	-90,59347	2012-02-07	09:25:00	11	MALACANTHIDAE	Caulolatilus princeps	42	0	catch	0.0239	3	1.7707
51	-0,59372	-90,59372	2012-02-07	09:42:00	10	MALACANTHIDAE	Caulolatilus princeps	37	0	catch	0.0239	3	1.21061
51	-0,59372	-90,59372	2012-02-07	09:42:00	10	SERRANIDAE	Paralabrax albomaculatus	38	0	catch	0.0180026	3.037	1.13015
51	-0,59372	-90,59372	2012-02-07	09:42:00	10	MALACANTHIDAE	Caulolatilus princeps	39	0	catch	0.0239	3	1.41772
51	-0,59372	-90,59372	2012-02-07	09:42:00	10	MALACANTHIDAE	Caulolatilus princeps	39	0	catch	0.0239	3	1.41772
51	-0,59372	-90,59372	2012-02-07	09:42:00	10	MALACANTHIDAE	Caulolatilus princeps	42	0	catch	0.0239	3	1.7707
51	-0,59372	-90,59372	2012-02-07	09:42:00	10	MALACANTHIDAE	Caulolatilus princeps	42	0	catch	0.0239	3	1.7707
52	-0,45306	-90,45306	2012-02-07	10:59:00	2	0	no catch	0	0	N/A	0	0	0
53	-0,45355	-90,45355	2012-02-07	11:03:00	3	SERRANIDAE	Mycteroperca olfax	49	0	personal use	0.0061	3.2	1.56299
53	-0,45355	-90,45355	2012-02-07	11:03:00	3	SERRANIDAE	Mycteroperca olfax	51	0	catch	0.0061	3.2	1.77646
53	-0,45355	-90,45355	2012-02-07	11:03:00	3	SERRANIDAE	Mycteroperca olfax	67	0	catch	0.0061	3.2	4.25372
53	-0,45355	-90,45355	2012-02-07	11:03:00	3	SERRANIDAE	Epinephelus labriformis	39	1	discard dead	0.0343	2.9	1.41053
53	-0,45355	-90,45355	2012-02-07	11:03:00	3	MALACANTHIDAE	Caulolatilus princeps	40	0	catch	0.0239	3	1.5296
54	-0,45371	-90,45371	2012-02-07	11:20:00	7	CARCHARHINIDAE	Carcharhinus galapagensis	73	1	discard alive	0.0136	3	5.29063
54	-0,45371	-90,45371	2012-02-07	11:20:00	7	HAEMULIDAE	Anisotremus interruptus	31	1	discard alive	0.0569	2.91	1.24444
55	-0,45433	-90,45433	2012-02-07	11:28:00	9	CARCHARHINIDAE	Carcharhinus galapagensis	80	1	discard alive	0.0136	3	6.9632
55	-0,45433	-90,45433	2012-02-07	11:28:00	9	CARCHARHINIDAE	Carcharhinus galapagensis	100	1	discard alive	0.0136	3	13.6
56	-0,45194	-90,45194	2012-02-07	11:41:00	10	CARCHARHINIDAE	Carcharhinus galapagensis	79	1	discard alive	0.0136	3	6.70533
56	-0,45194	-90,45194	2012-02-07	11:41:00	10	HAEMULIDAE	Anisotremus interruptus	39	1	discard alive	0.0569	2.91	2.42723
56	-0,45194	-90,45194	2012-02-07	11:41:00	10	HAEMULIDAE	Anisotremus interruptus	40	1	discard alive	0.0569	2.91	2.6128
57	-0,44984	-90,44984	2012-02-07	11:55:00	28	SCORPAENIDAE	Scorpaena histrio	33	1	discard alive	0.0054	3.2072	0.400472
57	-0,44984	-90,44984	2012-02-07	11:55:00	28	HAEMULIDAE	Anisotremus interruptus	36	1	discard alive	0.0569	2.91	1.92288
57	-0,44984	-90,44984	2012-02-07	11:55:00	28	HAEMULIDAE	Anisotremus interruptus	33	1	discard alive	0.0569	2.91	1.49275
57	-0,44984	-90,44984	2012-02-07	11:55:00	28	HAEMULIDAE	Anisotremus interruptus	30	1	discard alive	0.0569	2.91	1.13119
57	-0,44984	-90,44984	2012-02-07	11:55:00	28	HAEMULIDAE	Anisotremus interruptus	35	1	discard alive	0.0569	2.91	1.77154
57	-0,44984	-90,44984	2012-02-07	11:55:00	28	HAEMULIDAE	Anisotremus interruptus	33	1	discard alive	0.0569	2.91	1.49275
57	-0,44984	-90,44984	2012-02-07	11:55:00	28	SERRANIDAE	Mycteroperca olfax	73	0	catch	0.0061	3.2	5.5971
57	-0,44984	-90,44984	2012-02-07	11:55:00	28	HAEMULIDAE	Anisotremus interruptus	35	1	discard alive	0.0569	2.91	1.77154
58	-0,44263	-90,44263	2012-02-07	12:52:00	4	MaLACANTHIDAE	Caulolatilus affinis	40	1	discard dead	0.0123	3	0.7872
59	-0,44383	-90,44383	2012-02-07	12:59:00	4	HAEMULIDAE	Anisotremus interruptus	30	1	discard alive	0.0569	2.91	1.13119
59	-0,44383	-90,44383	2012-02-07	12:59:00	4	SERRANIDAE	Mycteroperca olfax	46	0	catch	0.0061	3.2	1.27689
60	-0,44411	-90,44411	2012-02-07	13:11:00	3	LABRIDAE	Semicossyphus darwini	57	0	catch	0.1122	2.4973	2.72232
60	-0,44411	-90,44411	2012-02-07	13:11:00	3	HAEMULIDAE	Anisotremus interruptus	30	1	discard alive	0.0569	2.91	1.13119
61	-0,44535	-90,44535	2012-02-07	13:17:00	11	SERRANIDAE	Mycteroperca olfax	43	0	catch	0.0061	3.2	1.02903
61	-0,44535	-90,44535	2012-02-07	13:17:00	11	SERRANIDAE	Mycteroperca olfax	36	0	catch	0.0061	3.2	0.582771
61	-0,44535	-90,44535	2012-02-07	13:17:00	11	HAEMULIDAE	Anisotremus interruptus	35	1	discard alive	0.0569	2.91	1.77154
62	-0,44564	-90,44564	2012-02-07	13:31:00	3	HAEMULIDAE	Anisotremus interruptus	35	1	discard alive	0.0569	2.91	1.77154
63	-0,44627	-90,44627	2012-02-07	13:37:00	8	CARCHARHINIDAE	Carcharhinus galapagensis	76	1	discard alive	0.0136	3	5.97007
63	-0,44627	-90,44627	2012-02-07	13:37:00	8	MURAENIDAE	Murraena sp	60	1	discard alive	0.00164979	3.04265	0.424339
64	-0,44535	-90,44535	2012-02-08	08:01:00	13	HAEMULIDAE	Anisotremus interruptus	34	1	discard alive	0.0569	2.91	1.62823
64	-0,44535	-90,44535	2012-02-08	08:01:00	13	SERRANIDAE	Mycteroperca olfax	41	0	catch	0.0061	3.2	0.883564
64	-0,44535	-90,44535	2012-02-08	08:01:00	13	LUTJANIDAE	Lutjanus viridis	31	1	dead by predator	0.0173397	3	0.516567
64	-0,44535	-90,44535	2012-02-08	08:01:00	13	SERRANIDAE	Mycteroperca olfax	50	0	catch	0.0061	3.2	1.66738
64	-0,44535	-90,44535	2012-02-08	08:01:00	13	SERRANIDAE	Mycteroperca olfax	43	0	catch	0.0061	3.2	1.02903
64	-0,44535	-90,44535	2012-02-08	08:01:00	13	SERRANIDAE	Mycteroperca olfax	36	0	catch	0.0061	3.2	0.582771
65	-0,52023	-90,52023	2012-02-08	08:16:00	10	SERRANIDAE	Mycteroperca olfax	61	0	catch	0.0061	3.2	3.15054
65	-0,52023	-90,52023	2012-02-08	08:16:00	10	SERRANIDAE	Mycteroperca olfax	60	0	catch	0.0061	3.2	2.98823
65	-0,52023	-90,52023	2012-02-08	08:16:00	10	SERRANIDAE	Mycteroperca olfax	42	1	N/A	0.0061	3.2	0.954394
65	-0,52023	-90,52023	2012-02-08	08:16:00	10	SERRANIDAE	Paranthias colonus	25	1	discard alive	0.0148	2.86	0.147357
66	-0,52139	-90,52139	2012-02-08	08:27:00	12	SERRANIDAE	Mycteroperca olfax	45	0	personal use	0.0061	3.2	1.19017
66	-0,52139	-90,52139	2012-02-08	08:27:00	12	CARCHARHINIDAE	Carcharhinus galapagensis	68	1	discard alive	0.0136	3	4.27628
66	-0,52139	-90,52139	2012-02-08	08:27:00	12	CARCHARHINIDAE	Carcharhinus galapagensis	78	1	discard alive	0.0136	3	6.45391
66	-0,52139	-90,52139	2012-02-08	08:27:00	12	HAEMULIDAE	Anisotremus interruptus	36	1	discard alive	0.0569	2.91	1.92288
66	-0,52139	-90,52139	2012-02-08	08:27:00	12	SERRANIDAE	Mycteroperca olfax	58	0	catch	0.0061	3.2	2.68102
66	-0,52139	-90,52139	2012-02-08	08:27:00	12	SERRANIDAE	Mycteroperca olfax	39	0	catch	0.0061	3.2	0.752899
66	-0,52139	-90,52139	2012-02-08	08:27:00	12	HAEMULIDAE	Anisotremus interruptus	28	1	discard alive	0.0569	2.91	0.925427
66	-0,52139	-90,52139	2012-02-08	08:27:00	12	CARCHARHINIDAE	Carcharhinus galapagensis	70	1	discard alive	0.0136	3	4.6648
66	-0,52139	-90,52139	2012-02-08	08:27:00	12	HAEMULIDAE	Anisotremus interruptus	32	1	discard alive	0.0569	2.91	1.36489
66	-0,52139	-90,52139	2012-02-08	08:27:00	12	HAEMULIDAE	Anisotremus interruptus	29	1	discard alive	0.0569	2.91	1.02492
66	-0,52139	-90,52139	2012-02-08	08:27:00	12	SERRANIDAE	Paranthias colonus	29	1	bait	0.0148	2.86	0.225279
67	-0,52017	-90,52017	2012-02-08	08:40:00	4	HAEMULIDAE	Anisotremus interruptus	38	1	discard alive	0.0569	2.91	2.25052
67	-0,52017	-90,52017	2012-02-08	08:40:00	4	HAEMULIDAE	Anisotremus interruptus	33	1	discard alive	0.0569	2.91	1.49275
68	-0,51796	-90,51796	2012-02-08	08:47:00	10	HAEMULIDAE	Anisotremus interruptus	33	1	discard alive	0.0569	2.91	1.49275
68	-0,51796	-90,51796	2012-02-08	08:47:00	10	SERRANIDAE	Mycteroperca olfax	33	0	catch	0.0061	3.2	0.441138
68	-0,51796	-90,51796	2012-02-08	08:47:00	10	HAEMULIDAE	Haemulon scudderi	36	1	discard alive	0.0272431	2.96196	1.10906
68	-0,51796	-90,51796	2012-02-08	08:47:00	10	HAEMULIDAE	Haemulon scudderi	30	1	discard alive	0.0272431	2.96196	0.646285
68	-0,51796	-90,51796	2012-02-08	08:47:00	10	HAEMULIDAE	Haemulon scudderi	32	1	discard alive	0.0272431	2.96196	0.782427
69	-0,51443	-90,51443	2012-02-08	09:00:00	6	HAEMULIDAE	Haemulon sexfasciatum	22	1	discard alive	0.081	2.71	0.351925
69	-0,51443	-90,51443	2012-02-08	09:00:00	6	HAEMULIDAE	Haemulon sexfasciatum	22	1	bait	0.081	2.71	0.351925
70	-0,51163	-90,51163	2012-02-08	09:10:00	7	SERRANIDAE	Mycteroperca olfax	40	0	catch	0.0061	3.2	0.816435
70	-0,51163	-90,51163	2012-02-08	09:10:00	7	SERRANIDAE	Epinephelus labriformis	35	1	discard dead	0.0343	2.9	1.0306
71	-0,51127	-90,51127	2012-02-08	09:19:00	2	0	no catch	0	0	N/A	0	0	0
72	-0,51056	-90,51056	2012-02-08	09:23:00	7	SERRANIDAE	Epinephelus labriformis	40	1	bait	0.0343	2.9	1.51799
72	-0,51056	-90,51056	2012-02-08	09:23:00	7	SERRANIDAE	Epinephelus labriformis	33	1	bait	0.0343	2.9	0.86893
72	-0,51056	-90,51056	2012-02-08	09:23:00	7	HAEMULIDAE	Haemulon sexfasciatum	26	1	bait	0.081	2.71	0.55343
73	-0,49979	-90,49979	2012-02-08	09:42:00	6	0	no catch	0	0	N/A	0	0	0
74	-0,49694	-90,49694	2012-02-08	09:50:00	10	BALISTIDAE	Sufflamen verres	36	1	discard alive	0.025832	3.01297	1.26254
75	-0,49515	-90,49515	2012-02-08	10:02:00	13	SERRANIDAE	Mycteroperca olfax	45	0	catch	0.0061	3.2	1.19017
75	-0,49515	-90,49515	2012-02-08	10:02:00	13	SERRANIDAE	Mycteroperca olfax	40	0	catch	0.0061	3.2	0.816435
75	-0,49515	-90,49515	2012-02-08	10:02:00	13	SERRANIDAE	Mycteroperca olfax	48	0	catch	0.0061	3.2	1.46319
75	-0,49515	-90,49515	2012-02-08	10:02:00	13	SERRANIDAE	Epinephelus cifuentesi	30	1	bait	0.0292	3	0.7884
75	-0,49515	-90,49515	2012-02-08	10:02:00	13	HAEMULIDAE	Haemulon scudderi	26	1	bait	0.0272431	2.96196	0.423004
76	-0,49452	-90,49452	2012-02-08	10:22:00	5	0	no catch	0	0	N/A	0	0	0
77	-0,49520	-90,49520	2012-02-08	10:28:00	6	SERRANIDAE	Mycteroperca olfax	40	0	catch	0.0061	3.2	0.816435
78	-0,49519	-90,49519	2012-02-08	10:36:00	4	HAEMULIDAE	Anisotremus interruptus	31	1	discard alive	0.0569	2.91	1.24444
78	-0,49519	-90,49519	2012-02-08	10:36:00	4	HAEMULIDAE	Haemulon scudderi	36	1	discard dead	0.0272431	2.96196	1.10906
79	-0,49521	-90,49521	2012-02-08	10:43:00	12	SERRANIDAE	Mycteroperca olfax	43	0	catch	0.0061	3.2	1.02903
79	-0,49521	-90,49521	2012-02-08	10:43:00	12	SERRANIDAE	Mycteroperca olfax	42	0	catch	0.0061	3.2	0.954394
79	-0,49521	-90,49521	2012-02-08	10:43:00	12	HAEMULIDAE	Haemulon scudderi	32	1	discard alive	0.0272431	2.96196	0.782427
79	-0,49521	-90,49521	2012-02-08	10:43:00	12	SERRANIDAE	Cratinus agassizi	66	0	catch	0.0180026	3.037	6.04351
79	-0,49521	-90,49521	2012-02-08	10:43:00	12	SERRANIDAE	Mycteroperca olfax	50	0	catch	0.0061	3.2	1.66738
79	-0,49521	-90,49521	2012-02-08	10:43:00	12	SPARIDAE	Calamus taurinus	40	0	catch	0.079341	2.86621	3.0998
80	-0,48954	-90,48954	2012-02-08	12:04:00	6	SERRANIDAE	Mycteroperca olfax	42	0	catch	0.0061	3.2	0.954394
81	-0,48875	-90,48875	2012-02-08	12:14:00	3	SERRANIDAE	Mycteroperca olfax	46	0	catch	0.0061	3.2	1.27689
82	-0,48835	-90,48835	2012-02-08	12:20:00	5	0	no catch	0	0	N/A	0	0	0
83	-0,48026	-90,48026	2012-02-08	12:32:00	6	0	no catch	0	0	N/A	0	0	0
84	-0,48047	-90,48047	2012-02-08	12:40:00	8	SERRANIDAE	Mycteroperca olfax	44	0	catch	0.0061	3.2	1.10759
84	-0,48047	-90,48047	2012-02-08	12:40:00	8	SERRANIDAE	Mycteroperca olfax	41	0	catch	0.0061	3.2	0.883564
84	-0,48047	-90,48047	2012-02-08	12:40:00	8	HAEMULIDAE	Anisotremus interruptus	32	1	discard alive	0.0569	2.91	1.36489
85	-0,47974	-90,47974	2012-02-08	12:49:00	18	SERRANIDAE	Mycteroperca olfax	41	0	catch	0.0061	3.2	0.883564
85	-0,47974	-90,47974	2012-02-08	12:49:00	18	HAEMULIDAE	Haemulon sexfasciatum	26	1	discard alive	0.081	2.71	0.55343
86	-0,47607	-90,47607	2012-02-08	13:34:00	5	HAEMULIDAE	Haemulon sexfasciatum	23	1	discard alive	0.081	2.71	0.396979
86	-0,47607	-90,47607	2012-02-08	13:34:00	5	SERRANIDAE	Mycteroperca olfax	39	0	catch	0.0061	3.2	0.752899
87	-0,47560	-90,47560	2012-02-08	13:40:00	5	SERRANIDAE	Mycteroperca olfax	38	0	catch	0.0061	3.2	0.692847
87	-0,47560	-90,47560	2012-02-08	13:40:00	5	SERRANIDAE	Epinephelus cifuentesi	35	1	discard alive	0.0292	3	1.25195
87	-0,47560	-90,47560	2012-02-08	13:40:00	5	CARCHARHINIDAE	Carcharhinus galapagensis	57	1	discard alive	0.0136	3	2.51862
87	-0,47560	-90,47560	2012-02-08	13:40:00	5	CARCHARHINIDAE	Carcharhinus galapagensis	72	1	discard alive	0.0136	3	5.07617
87	-0,47560	-90,47560	2012-02-08	13:40:00	5	SERRANIDAE	Mycteroperca olfax	40	0	catch	0.0061	3.2	0.816435
88	-0,47514	-90,47514	2012-02-08	13:54:00	8	SERRANIDAE	Mycteroperca olfax	30	0	catch	0.0061	3.2	0.325176
88	-0,47514	-90,47514	2012-02-08	13:54:00	8	HAEMULIDAE	Haemulon sexfasciatum	33	1	discard alive	0.081	2.71	1.05599
88	-0,47514	-90,47514	2012-02-08	13:54:00	8	SERRANIDAE	Epinephelus labriformis	34	1	discard alive	0.0343	2.9	0.947508
92	-0,54370	-90,54370	2012-02-13	07:42:00	14	HAEMULIDAE	Anisotremus interruptus	28	1	discard alive	0.0569	2.91	0.925427
92	-0,54370	-90,54370	2012-02-13	07:42:00	14	HAEMULIDAE	Anisotremus interruptus	30	1	discard alive	0.0569	2.91	1.13119
93	-0,54232	-90,54232	2012-02-13	07:57:00	61	HAEMULIDAE	Anisotremus interruptus	35	1	discard alive	0.0569	2.91	1.77154
93	-0,54232	-90,54232	2012-02-13	07:57:00	61	SPHYRAENIDAE	Sphyraena idiastes	57	1	bait	0.007	2.972	1.1576
93	-0,54232	-90,54232	2012-02-13	07:57:00	61	BALISTIDAE	Sufflamen verres	41	1	discard alive	0.025832	3.01297	1.86819
93	-0,54232	-90,54232	2012-02-13	07:57:00	61	SERRANIDAE	Mycteroperca olfax	38	0	catch	0.0061	3.2	0.692847
93	-0,54232	-90,54232	2012-02-13	07:57:00	61	HAEMULIDAE	Anisotremus interruptus	32	1	discard alive	0.0569	2.91	1.36489
93	-0,54232	-90,54232	2012-02-13	07:57:00	61	SERRANIDAE	Epinephelus labriformis	39	1	discard alive	0.0343	2.9	1.41053
93	-0,54232	-90,54232	2012-02-13	07:57:00	61	HAEMULIDAE	Anisotremus interruptus	31	1	discard alive	0.0569	2.91	1.24444
93	-0,54232	-90,54232	2012-02-13	07:57:00	61	HAEMULIDAE	Anisotremus interruptus	32	1	discard alive	0.0569	2.91	1.36489
93	-0,54232	-90,54232	2012-02-13	07:57:00	61	HAEMULIDAE	Anisotremus interruptus	35	1	discard alive	0.0569	2.91	1.77154
93	-0,54232	-90,54232	2012-02-13	07:57:00	61	HAEMULIDAE	Anisotremus interruptus	38	1	discard alive	0.0569	2.91	2.25052
93	-0,54232	-90,54232	2012-02-13	07:57:00	61	HAEMULIDAE	Anisotremus interruptus	40	1	discard alive	0.0569	2.91	2.6128
93	-0,54232	-90,54232	2012-02-13	07:57:00	61	HAEMULIDAE	Anisotremus interruptus	35	1	discard alive	0.0569	2.91	1.77154
93	-0,54232	-90,54232	2012-02-13	07:57:00	61	HAEMULIDAE	Anisotremus interruptus	31	1	discard alive	0.0569	2.91	1.24444
93	-0,54232	-90,54232	2012-02-13	07:57:00	61	HAEMULIDAE	Anisotremus interruptus	32	1	discard alive	0.0569	2.91	1.36489
93	-0,54232	-90,54232	2012-02-13	07:57:00	61	HAEMULIDAE	Anisotremus interruptus	33	1	discard alive	0.0569	2.91	1.49275
93	-0,54232	-90,54232	2012-02-13	07:57:00	61	HAEMULIDAE	Anisotremus interruptus	36	1	discard alive	0.0569	2.91	1.92288
93	-0,54232	-90,54232	2012-02-13	07:57:00	61	HAEMULIDAE	Anisotremus interruptus	49	1	discard alive	0.0569	2.91	4.7161
93	-0,54232	-90,54232	2012-02-13	07:57:00	61	HAEMULIDAE	Anisotremus interruptus	33	1	discard alive	0.0569	2.91	1.49275
93	-0,54232	-90,54232	2012-02-13	07:57:00	61	HAEMULIDAE	Anisotremus interruptus	40	1	discard alive	0.0569	2.91	2.6128
93	-0,54232	-90,54232	2012-02-13	07:57:00	61	HAEMULIDAE	Anisotremus interruptus	34	1	discard alive	0.0569	2.91	1.62823
93	-0,54232	-90,54232	2012-02-13	07:57:00	61	HAEMULIDAE	Anisotremus interruptus	32	1	discard alive	0.0569	2.91	1.36489
93	-0,54232	-90,54232	2012-02-13	07:57:00	61	HAEMULIDAE	Anisotremus interruptus	34	1	discard alive	0.0569	2.91	1.62823
93	-0,54232	-90,54232	2012-02-13	07:57:00	61	HAEMULIDAE	Anisotremus interruptus	38	1	discard alive	0.0569	2.91	2.25052
93	-0,54232	-90,54232	2012-02-13	07:57:00	61	HAEMULIDAE	Anisotremus interruptus	35	1	discard alive	0.0569	2.91	1.77154
93	-0,54232	-90,54232	2012-02-13	07:57:00	61	HAEMULIDAE	Anisotremus interruptus	41	1	discard alive	0.0569	2.91	2.80746
93	-0,54232	-90,54232	2012-02-13	07:57:00	61	HAEMULIDAE	Anisotremus interruptus	30	1	discard alive	0.0569	2.91	1.13119
93	-0,54232	-90,54232	2012-02-13	07:57:00	61	HAEMULIDAE	Anisotremus interruptus	32	1	discard alive	0.0569	2.91	1.36489
93	-0,54232	-90,54232	2012-02-13	07:57:00	61	HAEMULIDAE	Anisotremus interruptus	40	1	discard alive	0.0569	2.91	2.6128
93	-0,54232	-90,54232	2012-02-13	07:57:00	61	HAEMULIDAE	Anisotremus interruptus	32	1	discard alive	0.0569	2.91	1.36489
93	-0,54232	-90,54232	2012-02-13	07:57:00	61	HAEMULIDAE	Anisotremus interruptus	35	1	discard alive	0.0569	2.91	1.77154
93	-0,54232	-90,54232	2012-02-13	07:57:00	61	BALISTIDAE	Sufflamen verres	39	1	discard alive	0.025832	3.01297	1.60688
93	-0,54232	-90,54232	2012-02-13	07:57:00	61	HAEMULIDAE	Anisotremus interruptus	38	1	discard alive	0.0569	2.91	2.25052
93	-0,54232	-90,54232	2012-02-13	07:57:00	61	HAEMULIDAE	Anisotremus interruptus	30	1	discard alive	0.0569	2.91	1.13119
93	-0,54232	-90,54232	2012-02-13	07:57:00	61	SPHYRAENIDAE	Sphyraena idiastes	69	1	bait	0.007	2.972	2.04248
93	-0,54232	-90,54232	2012-02-13	07:57:00	61	HAEMULIDAE	Anisotremus interruptus	33	1	discard alive	0.0569	2.91	1.49275
93	-0,54232	-90,54232	2012-02-13	07:57:00	61	HAEMULIDAE	Anisotremus interruptus	32	1	discard alive	0.0569	2.91	1.36489
93	-0,54232	-90,54232	2012-02-13	07:57:00	61	SPHYRAENIDAE	Sphyraena idiastes	66	1	bait	0.007	2.972	1.78971
93	-0,54232	-90,54232	2012-02-13	07:57:00	61	HAEMULIDAE	Anisotremus interruptus	35	1	discard alive	0.0569	2.91	1.77154
93	-0,54232	-90,54232	2012-02-13	07:57:00	61	SERRANIDAE	Epinephelus labriformis	37	1	discard dead	0.0343	2.9	1.21082
93	-0,54232	-90,54232	2012-02-13	07:57:00	61	SPHYRAENIDAE	Sphyraena idiastes	45	1	bait	0.007	2.972	0.573384
93	-0,54232	-90,54232	2012-02-13	07:57:00	61	SPHYRAENIDAE	Sphyraena idiastes	57	1	bait	0.007	2.972	1.1576
93	-0,54232	-90,54232	2012-02-13	07:57:00	61	HAEMULIDAE	Anisotremus interruptus	35	1	discard alive	0.0569	2.91	1.77154
93	-0,54232	-90,54232	2012-02-13	07:57:00	61	HAEMULIDAE	Anisotremus interruptus	35	1	discard alive	0.0569	2.91	1.77154
94	-0,54179	-90,54179	2012-02-13	08:59:00	4	0	no catch	0	0	N/A	0	0	0
95	-0,54453	-90,54453	2012-02-13	09:05:00	27	SERRANIDAE	Epinephelus labriformis	39	1	discard dead	0.0343	2.9	1.41053
95	-0,54453	-90,54453	2012-02-13	09:05:00	27	HAEMULIDAE	Anisotremus interruptus	35	1	discard alive	0.0569	2.91	1.77154
95	-0,54453	-90,54453	2012-02-13	09:05:00	27	SERRANIDAE	Mycteroperca olfax	37	0	catch	0.0061	3.2	0.636173
95	-0,54453	-90,54453	2012-02-13	09:05:00	27	HAEMULIDAE	Anisotremus interruptus	34	1	discard alive	0.0569	2.91	1.62823
96	-0,54278	-90,54278	2012-02-13	09:35:00	10	HAEMULIDAE	Anisotremus interruptus	40	1	discard alive	0.0569	2.91	2.6128
96	-0,54278	-90,54278	2012-02-13	09:35:00	10	HAEMULIDAE	Anisotremus interruptus	31	1	discard alive	0.0569	2.91	1.24444
96	-0,54278	-90,54278	2012-02-13	09:35:00	10	HAEMULIDAE	Anisotremus interruptus	42	1	discard alive	0.0569	2.91	3.01139
96	-0,54278	-90,54278	2012-02-13	09:35:00	10	SERRANIDAE	Epinephelus labriformis	38	1	discard alive	0.0343	2.9	1.30818
96	-0,54278	-90,54278	2012-02-13	09:35:00	10	HAEMULIDAE	Anisotremus interruptus	35	1	discard alive	0.0569	2.91	1.77154
96	-0,54278	-90,54278	2012-02-13	09:35:00	10	HAEMULIDAE	Anisotremus interruptus	35	1	discard alive	0.0569	2.91	1.77154
96	-0,54278	-90,54278	2012-02-13	09:35:00	10	SERRANIDAE	Mycteroperca olfax	37	0	catch	0.0061	3.2	0.636173
96	-0,54278	-90,54278	2012-02-13	09:35:00	10	HAEMULIDAE	Anisotremus interruptus	29	1	discard alive	0.0569	2.91	1.02492
97	-0,55004	-90,55004	2012-02-13	10:06:00	14	SERRANIDAE	Mycteroperca olfax	42	0	catch	0.0061	3.2	0.954394
97	-0,55004	-90,55004	2012-02-13	10:06:00	14	SERRANIDAE	Mycteroperca olfax	41	0	catch	0.0061	3.2	0.883564
97	-0,55004	-90,55004	2012-02-13	10:06:00	14	SERRANIDAE	Cratinus agassizi	60	0	catch	0.0180026	3.037	4.52459
97	-0,55004	-90,55004	2012-02-13	10:06:00	14	CARCHARHINIDAE	Carcharhinus galapagensis	83	1	discard alive	0.0136	3	7.7763
98	-0,54980	-90,54980	2012-02-13	10:23:00	51	CARCHARHINIDAE	Carcharhinus galapagensis	71	1	not landed	0.0136	3	4.86759
98	-0,54980	-90,54980	2012-02-13	10:23:00	51	SERRANIDAE	Mycteroperca olfax	48	0	catch	0.0061	3.2	1.46319
98	-0,54980	-90,54980	2012-02-13	10:23:00	51	SERRANIDAE	Mycteroperca olfax	65	0	catch	0.0061	3.2	3.86058
98	-0,54980	-90,54980	2012-02-13	10:23:00	51	SERRANIDAE	Mycteroperca olfax	53	0	catch	0.0061	3.2	2.00915
98	-0,54980	-90,54980	2012-02-13	10:23:00	51	HAEMULIDAE	Haemulon sexfasciatum	30	1	discard alive	0.081	2.71	0.815612
98	-0,54980	-90,54980	2012-02-13	10:23:00	51	HAEMULIDAE	Haemulon sexfasciatum	31	1	dead by predator	0.081	2.71	0.891405
98	-0,54980	-90,54980	2012-02-13	10:23:00	51	SPARIDAE	Calamus taurinus	40	0	catch	0.079341	2.86621	3.0998
98	-0,54980	-90,54980	2012-02-13	10:23:00	51	HAEMULIDAE	Anisotremus interruptus	34	1	discard alive	0.0569	2.91	1.62823
98	-0,54980	-90,54980	2012-02-13	10:23:00	51	HAEMULIDAE	Anisotremus interruptus	33	1	discard alive	0.0569	2.91	1.49275
98	-0,54980	-90,54980	2012-02-13	10:23:00	51	HAEMULIDAE	Haemulon sexfasciatum	29	1	discard alive	0.081	2.71	0.744018
99	-0,55673	-90,55673	2012-02-13	11:30:00	10	HAEMULIDAE	Anisotremus interruptus	31	1	discard alive	0.0569	2.91	1.24444
99	-0,55673	-90,55673	2012-02-13	11:30:00	10	HAEMULIDAE	Haemulon sexfasciatum	31	1	discard alive	0.081	2.71	0.891405
100	-0,54281	-90,54281	2012-02-13	12:07:00	58	SERRANIDAE	Mycteroperca olfax	40	0	personal use	0.0061	3.2	0.816435
100	-0,54281	-90,54281	2012-02-13	12:07:00	58	SERRANIDAE	Paranthias colonus	26	1	bait	0.0148	2.86	0.164849
100	-0,54281	-90,54281	2012-02-13	12:07:00	58	HAEMULIDAE	Anisotremus interruptus	33	1	discard alive	0.0569	2.91	1.49275
100	-0,54281	-90,54281	2012-02-13	12:07:00	58	HAEMULIDAE	Anisotremus interruptus	34	1	discard alive	0.0569	2.91	1.62823
100	-0,54281	-90,54281	2012-02-13	12:07:00	58	SERRANIDAE	Epinephelus labriformis	30	1	discard alive	0.0343	2.9	0.659092
100	-0,54281	-90,54281	2012-02-13	12:07:00	58	SERRANIDAE	Epinephelus labriformis	49	1	discard dead	0.0343	2.9	2.7344
100	-0,54281	-90,54281	2012-02-13	12:07:00	58	HAEMULIDAE	Anisotremus interruptus	33	1	discard alive	0.0569	2.91	1.49275
100	-0,54281	-90,54281	2012-02-13	12:07:00	58	SERRANIDAE	Epinephelus labriformis	33	1	discard alive	0.0343	2.9	0.86893
100	-0,54281	-90,54281	2012-02-13	12:07:00	58	SERRANIDAE	Epinephelus labriformis	39	1	discard dead	0.0343	2.9	1.41053
100	-0,54281	-90,54281	2012-02-13	12:07:00	58	HAEMULIDAE	Anisotremus interruptus	36	1	discard alive	0.0569	2.91	1.92288
100	-0,54281	-90,54281	2012-02-13	12:07:00	58	HAEMULIDAE	Anisotremus interruptus	33	1	discard alive	0.0569	2.91	1.49275
100	-0,54281	-90,54281	2012-02-13	12:07:00	58	HAEMULIDAE	Anisotremus interruptus	31	1	discard alive	0.0569	2.91	1.24444
100	-0,54281	-90,54281	2012-02-13	12:07:00	58	SERRANIDAE	Epinephelus labriformis	34	1	discard alive	0.0343	2.9	0.947508
100	-0,54281	-90,54281	2012-02-13	12:07:00	58	HAEMULIDAE	Anisotremus interruptus	33	1	discard alive	0.0569	2.91	1.49275
100	-0,54281	-90,54281	2012-02-13	12:07:00	58	SERRANIDAE	Mycteroperca olfax	45	0	catch	0.0061	3.2	1.19017
100	-0,54281	-90,54281	2012-02-13	12:07:00	58	SERRANIDAE	Epinephelus labriformis	38	1	discard alive	0.0343	2.9	1.30818
100	-0,54281	-90,54281	2012-02-13	12:07:00	58	HAEMULIDAE	Anisotremus interruptus	28	1	discard alive	0.0569	2.91	0.925427
101	-0,54384	-90,54384	2012-02-13	13:30:00	30	SERRANIDAE	Epinephelus labriformis	37	1	discard alive	0.0343	2.9	1.21082
101	-0,54384	-90,54384	2012-02-13	13:30:00	30	SERRANIDAE	Epinephelus labriformis	39	1	discard dead	0.0343	2.9	1.41053
101	-0,54384	-90,54384	2012-02-13	13:30:00	30	SERRANIDAE	Epinephelus labriformis	35	1	discard alive	0.0343	2.9	1.0306
101	-0,54384	-90,54384	2012-02-13	13:30:00	30	CARCHARHINIDAE	Carcharhinus galapagensis	71	1	discard alive	0.0136	3	4.86759
101	-0,54384	-90,54384	2012-02-13	13:30:00	30	HAEMULIDAE	Anisotremus interruptus	34	1	discard alive	0.0569	2.91	1.62823
101	-0,54384	-90,54384	2012-02-13	13:30:00	30	HAEMULIDAE	Anisotremus interruptus	30	1	discard alive	0.0569	2.91	1.13119
102	-0,54254	-90,54254	2012-02-13	14:01:00	18	SERRANIDAE	Epinephelus labriformis	39	1	discard alive	0.0343	2.9	1.41053
102	-0,54254	-90,54254	2012-02-13	14:01:00	18	HAEMULIDAE	Anisotremus interruptus	34	1	discard alive	0.0569	2.91	1.62823
102	-0,54254	-90,54254	2012-02-13	14:01:00	18	HAEMULIDAE	Anisotremus interruptus	34	1	discard alive	0.0569	2.91	1.62823
103	-0,54268	-90,54268	2012-02-14	08:02:00	22	SERRANIDAE	Mycteroperca olfax	52	0	catch	0.0061	3.2	1.89034
103	-0,54268	-90,54268	2012-02-14	08:02:00	22	SERRANIDAE	Paranthias colonus	27	1	bait	0.0148	2.86	0.183638
103	-0,54268	-90,54268	2012-02-14	08:02:00	22	SERRANIDAE	Paranthias colonus	27	1	bait	0.0148	2.86	0.183638
103	-0,54268	-90,54268	2012-02-14	08:02:00	22	SPARIDAE	Calamus taurinus	38	0	catch	0.079341	2.86621	2.676
104	-0,46290	-90,46290	2012-02-14	08:26:00	21	SERRANIDAE	Epinephelus labriformis	32	1	bait	0.0343	2.9	0.794747
104	-0,46290	-90,46290	2012-02-14	08:26:00	21	HAEMULIDAE	Haemulon sexfasciatum	35	1	bait	0.081	2.71	1.23854
104	-0,46290	-90,46290	2012-02-14	08:26:00	21	SERRANIDAE	Cratinus agassizi	71	0	catch	0.0180026	3.037	7.54407
104	-0,46290	-90,46290	2012-02-14	08:26:00	21	SERRANIDAE	Paralabrax albomaculatus	37	0	catch	0.0180026	3.037	1.04223
105	-0,46263	-90,46263	2012-02-14	08:53:00	9	SERRANIDAE	Mycteroperca olfax	42	0	catch	0.0061	3.2	0.954394
105	-0,46263	-90,46263	2012-02-14	08:53:00	9	SERRANIDAE	Mycteroperca olfax	40	0	catch	0.0061	3.2	0.816435
106	-0,46246	-90,46246	2012-02-14	09:10:00	16	SERRANIDAE	Mycteroperca olfax	48	0	personal use	0.0061	3.2	1.46319
106	-0,46246	-90,46246	2012-02-14	09:10:00	16	SERRANIDAE	Epinephelus labriformis	35	1	bait	0.0343	2.9	1.0306
106	-0,46246	-90,46246	2012-02-14	09:10:00	16	SERRANIDAE	Paranthias colonus	28	1	bait	0.0148	2.86	0.203767
107	-0,43510	-90,43510	2012-02-14	09:45:00	9	SERRANIDAE	Mycteroperca olfax	63	0	catch	0.0061	3.2	3.49317
108	-0,43447	-90,43447	2012-02-14	09:58:00	67	SERRANIDAE	Mycteroperca olfax	42	0	catch	0.0061	3.2	0.954394
108	-0,43447	-90,43447	2012-02-14	09:58:00	67	SPHYRAENIDAE	Sphyraena idiastes	73	1	bait	0.007	2.972	2.41487
108	-0,43447	-90,43447	2012-02-14	09:58:00	67	SPHYRAENIDAE	Sphyraena idiastes	63	1	bait	0.007	2.972	1.55861
108	-0,43447	-90,43447	2012-02-14	09:58:00	67	SPHYRAENIDAE	Sphyraena idiastes	66	1	bait	0.007	2.972	1.78971
108	-0,43447	-90,43447	2012-02-14	09:58:00	67	SERRANIDAE	Cratinus agassizi	62	0	catch	0.0180026	3.037	4.99836
108	-0,43447	-90,43447	2012-02-14	09:58:00	67	SERRANIDAE	Epinephelus labriformis	35	1	discard alive	0.0343	2.9	1.0306
108	-0,43447	-90,43447	2012-02-14	09:58:00	67	HAEMULIDAE	Haemulon sexfasciatum	24	1	dead by predator	0.081	2.71	0.44551
109	-0,53307	-90,53307	2012-02-14	11:38:00	42	SPARIDAE	Calamus taurinus	41	0	catch	0.079341	2.86621	3.32714
110	-0,53303	-90,53303	2012-02-14	12:25:00	10	SERRANIDAE	Cratinus agassizi	71	0	catch	0.0180026	3.037	7.54407
110	-0,53303	-90,53303	2012-02-14	12:25:00	10	CARCHARHINIDAE	Carcharhinus galapagensis	72	1	discard alive	0.0136	3	5.07617
111	-0,53878	-90,53878	2012-02-14	12:41:00	4	0	no catch	0	0	N/A	0	0	0
112	-0,54333	-90,54333	2012-02-14	12:51:00	104	SERRANIDAE	Epinephelus labriformis	39	1	discard alive	0.0343	2.9	1.41053
112	-0,54333	-90,54333	2012-02-14	12:51:00	104	SERRANIDAE	Paranthias colonus	26	1	bait	0.0148	2.86	0.164849
112	-0,54333	-90,54333	2012-02-14	12:51:00	104	SERRANIDAE	Epinephelus labriformis	38	1	discard alive	0.0343	2.9	1.30818
112	-0,54333	-90,54333	2012-02-14	12:51:00	104	SERRANIDAE	Epinephelus labriformis	36	1	discard alive	0.0343	2.9	1.11833
112	-0,54333	-90,54333	2012-02-14	12:51:00	104	SERRANIDAE	Epinephelus labriformis	38	1	discard alive	0.0343	2.9	1.30818
112	-0,54333	-90,54333	2012-02-14	12:51:00	104	HAEMULIDAE	Anisotremus interruptus	34	1	discard alive	0.0569	2.91	1.62823
112	-0,54333	-90,54333	2012-02-14	12:51:00	104	HAEMULIDAE	Anisotremus interruptus	33	1	discard alive	0.0569	2.91	1.49275
112	-0,54333	-90,54333	2012-02-14	12:51:00	104	SERRANIDAE	Paranthias colonus	30	1	discard dead	0.0148	2.86	0.248215
112	-0,54333	-90,54333	2012-02-14	12:51:00	104	SERRANIDAE	Mycteroperca olfax	61	0	catch	0.0061	3.2	3.15054
112	-0,54333	-90,54333	2012-02-14	12:51:00	104	CARCHARHINIDAE	Carcharhinus galapagensis	72	1	discard alive	0.0136	3	5.07617
113	-0,54340	-90,54340	2012-02-15	07:48:00	6	0	no catch	0	0	N/A	0	0	0
114	-0,53236	-90,53236	2012-02-15	07:56:00	40	SERRANIDAE	Cratinus agassizi	76	0	catch	0.0180026	3.037	9.27609
114	-0,53236	-90,53236	2012-02-15	07:56:00	40	SERRANIDAE	Cratinus agassizi	58	0	catch	0.0180026	3.037	4.08192
115	-0,53166	-90,53166	2012-02-15	08:39:00	13	0	no catch	0	0	N/A	0	0	0
116	-0,52943	-90,52943	2012-02-15	08:54:00	36	SERRANIDAE	Cratinus agassizi	69	0	catch	0.0180026	3.037	6.91702
116	-0,52943	-90,52943	2012-02-15	08:54:00	36	SERRANIDAE	Mycteroperca olfax	42	0	personal use	0.0061	3.2	0.954394
116	-0,52943	-90,52943	2012-02-15	08:54:00	36	SERRANIDAE	Epinephelus labriformis	30	1	discard dead	0.0343	2.9	0.659092
116	-0,52943	-90,52943	2012-02-15	08:54:00	36	SERRANIDAE	Epinephelus labriformis	36	1	bait	0.0343	2.9	1.11833
117	-0,52361	-90,52361	2012-02-15	09:45:00	10	SERRANIDAE	Mycteroperca olfax	37	0	catch	0.0061	3.2	0.636173
117	-0,52361	-90,52361	2012-02-15	09:45:00	10	SERRANIDAE	Mycteroperca olfax	44	0	catch	0.0061	3.2	1.10759
117	-0,52361	-90,52361	2012-02-15	09:45:00	10	HAEMULIDAE	Anisotremus interruptus	35	1	discard alive	0.0569	2.91	1.77154
117	-0,52361	-90,52361	2012-02-15	09:45:00	10	HAEMULIDAE	Anisotremus interruptus	37	1	discard alive	0.0569	2.91	2.08247
117	-0,52361	-90,52361	2012-02-15	09:45:00	10	SERRANIDAE	Cratinus agassizi	70	0	catch	0.0180026	3.037	7.22598
117	-0,52361	-90,52361	2012-02-15	09:45:00	10	SERRANIDAE	Mycteroperca olfax	55	0	catch	0.0061	3.2	2.26199
117	-0,52361	-90,52361	2012-02-15	09:45:00	10	HAEMULIDAE	Anisotremus interruptus	34	1	discard alive	0.0569	2.91	1.62823
118	-0,52612	-90,52612	2012-02-15	10:08:00	5	0	no catch	0	0	N/A	0	0	0
119	-0,52356	-90,52356	2012-02-15	10:18:00	27	CARCHARHINIDAE	Carcharhinus galapagensis	68	1	discard alive	0.0136	3	4.27628
119	-0,52356	-90,52356	2012-02-15	10:18:00	27	HAEMULIDAE	Anisotremus interruptus	33	1	discard alive	0.0569	2.91	1.49275
119	-0,52356	-90,52356	2012-02-15	10:18:00	27	HAEMULIDAE	Anisotremus interruptus	34	1	discard alive	0.0569	2.91	1.62823
119	-0,52356	-90,52356	2012-02-15	10:18:00	27	CARCHARHINIDAE	Carcharhinus galapagensis	74	1	discard alive	0.0136	3	5.51105
119	-0,52356	-90,52356	2012-02-15	10:18:00	27	SERRANIDAE	Mycteroperca olfax	52	0	catch	0.0061	3.2	1.89034
119	-0,52356	-90,52356	2012-02-15	10:18:00	27	HAEMULIDAE	Anisotremus interruptus	32	1	discard alive	0.0569	2.91	1.36489
119	-0,52356	-90,52356	2012-02-15	10:18:00	27	HAEMULIDAE	Anisotremus interruptus	33	1	discard alive	0.0569	2.91	1.49275
119	-0,52356	-90,52356	2012-02-15	10:18:00	27	HAEMULIDAE	Haemulon sexfasciatum	24	1	discard alive	0.081	2.71	0.44551
119	-0,52356	-90,52356	2012-02-15	10:18:00	27	SERRANIDAE	Mycteroperca olfax	40	0	catch	0.0061	3.2	0.816435
119	-0,52356	-90,52356	2012-02-15	10:18:00	27	SERRANIDAE	Epinephelus labriformis	29	1	bait	0.0343	2.9	0.597377
119	-0,52356	-90,52356	2012-02-15	10:18:00	27	SERRANIDAE	Cratinus agassizi	67	0	catch	0.0180026	3.037	6.32591
119	-0,52356	-90,52356	2012-02-15	10:18:00	27	SERRANIDAE	Epinephelus labriformis	39	1	discard alive	0.0343	2.9	1.41053
120	-0,52345	-90,52345	2012-02-15	10:49:00	14	CARCHARHINIDAE	Carcharhinus galapagensis	73	1	discard alive	0.0136	3	5.29063
122	-0,52073	-90,52073	2012-02-15	11:51:00	35	SERRANIDAE	Mycteroperca olfax	41	0	catch	0.0061	3.2	0.883564
122	-0,52073	-90,52073	2012-02-15	11:51:00	35	HAEMULIDAE	Anisotremus interruptus	35	1	discard alive	0.0569	2.91	1.77154
122	-0,52073	-90,52073	2012-02-15	11:51:00	35	SERRANIDAE	Mycteroperca olfax	49	0	catch	0.0061	3.2	1.56299
122	-0,52073	-90,52073	2012-02-15	11:51:00	35	HAEMULIDAE	Anisotremus interruptus	32	1	discard alive	0.0569	2.91	1.36489
122	-0,52073	-90,52073	2012-02-15	11:51:00	35	SERRANIDAE	Mycteroperca olfax	55	0	catch	0.0061	3.2	2.26199
122	-0,52073	-90,52073	2012-02-15	11:51:00	35	SERRANIDAE	Mycteroperca olfax	57	0	catch	0.0061	3.2	2.53588
122	-0,52073	-90,52073	2012-02-15	11:51:00	35	SERRANIDAE	Mycteroperca olfax	38	0	catch	0.0061	3.2	0.692847
122	-0,52073	-90,52073	2012-02-15	11:51:00	35	SERRANIDAE	Mycteroperca olfax	72	0	catch	0.0061	3.2	5.35542
122	-0,52073	-90,52073	2012-02-15	11:51:00	35	SERRANIDAE	Mycteroperca olfax	40	0	catch	0.0061	3.2	0.816435
122	-0,52073	-90,52073	2012-02-15	11:51:00	35	SERRANIDAE	Mycteroperca olfax	40	0	catch	0.0061	3.2	0.816435
122	-0,52073	-90,52073	2012-02-15	11:51:00	35	SERRANIDAE	Mycteroperca olfax	47	0	catch	0.0061	3.2	1.36786
122	-0,52073	-90,52073	2012-02-15	11:51:00	35	HAEMULIDAE	Anisotremus interruptus	33	1	discard alive	0.0569	2.91	1.49275
122	-0,52073	-90,52073	2012-02-15	11:51:00	35	HAEMULIDAE	Anisotremus interruptus	34	1	discard alive	0.0569	2.91	1.62823
CPUE_115	,	,	2012-03-06	09:33:00	34	HAEMULIDAE	Anisotremus interruptus	20	1	discard alive	0.0569	2.91	0.347624
CPUE_115	,	,	2012-03-06	09:33:00	34	CARCHARHINIDAE	Triaenodon obesus	110	1	discard alive	1.5	1.032	0.191782
CPUE_115	,	,	2012-03-06	09:33:00	34	LUTJANIDAE	Lutjanus viridis	26	1	discard alive	0.0173397	3	0.304763
CPUE_115	,	,	2012-03-06	09:33:00	34	SERRANIDAE	Mycteroperca olfax	47	0	personal use	0.0061	3.2	1.36786
CPUE_115	,	,	2012-03-06	09:33:00	34	SERRANIDAE	Mycteroperca olfax	38	0	catch	0.0061	3.2	0.692847
CPUE_115	,	,	2012-03-06	09:33:00	34	SERRANIDAE	Mycteroperca olfax	43	0	catch	0.0061	3.2	1.02903
CPUE_115	,	,	2012-03-06	09:33:00	34	SERRANIDAE	Mycteroperca olfax	49	0	catch	0.0061	3.2	1.56299
CPUE_115	,	,	2012-03-06	09:33:00	34	CARCHARHINIDAE	Triaenodon obesus	110	1	discard alive	0.0015	1.032	0.000191782
CPUE_115	,	,	2012-03-06	09:33:00	34	SERRANIDAE	Mycteroperca olfax	51	0	catch	0.0061	3.2	1.77646
CPUE_115	,	,	2012-03-06	09:33:00	34	CARCHARHINIDAE	Carcharhinus galapagensis	90	1	discard alive	0.0136	3	9.9144
CPUE_115	,	,	2012-03-06	09:33:00	34	HAEMULIDAE	Anisotremus interruptus	20	1	discard alive	0.0569	2.91	0.347624
CPUE_115	,	,	2012-03-06	09:33:00	34	CARCHARHINIDAE	Triaenodon obesus	110	1	discard alive	1.5	1.032	0.191782
CPUE_116	,	,	2012-03-06	10:37:00	83	HAEMULIDAE	Anisotremus interruptus	35	1	discard alive	0.0569	2.91	1.77154
CPUE_116	,	,	2012-03-06	10:37:00	83	SERRANIDAE	Mycteroperca olfax	64	1	discard alive	0.0061	3.2	3.67372
CPUE_116	,	,	2012-03-06	10:37:00	83	HAEMULIDAE	Anisotremus interruptus	37	1	discard alive	0.0569	2.91	2.08247
CPUE_116	,	,	2012-03-06	10:37:00	83	SERRANIDAE	Mycteroperca olfax	67	0	catch	0.0061	3.2	4.25372
CPUE_116	,	,	2012-03-06	10:37:00	83	SERRANIDAE	Mycteroperca olfax	52	0	catch	0.0061	3.2	1.89034
CPUE_116	,	,	2012-03-06	10:37:00	83	HAEMULIDAE	Anisotremus interruptus	30	1	discard alive	0.0569	2.91	1.13119
CPUE_116	,	,	2012-03-06	10:37:00	83	HAEMULIDAE	Anisotremus interruptus	35	1	discard alive	0.0569	2.91	1.77154
CPUE_116	,	,	2012-03-06	10:37:00	83	HAEMULIDAE	Anisotremus interruptus	40	1	discard alive	0.0569	2.91	2.6128
CPUE_116	,	,	2012-03-06	10:37:00	83	LUTJANIDAE	Lutjanus viridis	28	1	bait	0.0173397	3	0.380641
CPUE_116	,	,	2012-03-06	10:37:00	83	HAEMULIDAE	Anisotremus interruptus	32	1	discard alive	0.0569	2.91	1.36489
CPUE_116	,	,	2012-03-06	10:37:00	83	HAEMULIDAE	Anisotremus interruptus	31	1	discard alive	0.0569	2.91	1.24444
CPUE_116	,	,	2012-03-06	10:37:00	83	HAEMULIDAE	Anisotremus interruptus	35	1	discard alive	0.0569	2.91	1.77154
CPUE_116	,	,	2012-03-06	10:37:00	83	HAEMULIDAE	Anisotremus interruptus	43	1	discard alive	0.0569	2.91	3.22482
CPUE_116	,	,	2012-03-06	10:37:00	83	HAEMULIDAE	Anisotremus interruptus	31	1	discard alive	0.0569	2.91	1.24444
CPUE_116	,	,	2012-03-06	10:37:00	83	CARCHARHINIDAE	Carcharhinus galapagensis	65	1	not landed	0.0136	3	3.7349
CPUE_116	,	,	2012-03-06	10:37:00	83	SERRANIDAE	Epinephelus labriformis	37	1	discard alive	0.0343	2.9	1.21082
CPUE_117	,	,	2012-03-06	12:30:00	50	SERRANIDAE	Mycteroperca olfax	51	0	catch	0.0061	3.2	1.77646
CPUE_117	,	,	2012-03-06	12:30:00	50	SERRANIDAE	Mycteroperca olfax	66	0	catch	0.0061	3.2	4.05388
CPUE_117	,	,	2012-03-06	12:30:00	50	SERRANIDAE	Mycteroperca olfax	53	0	catch	0.0061	3.2	2.00915
CPUE_117	,	,	2012-03-06	12:30:00	50	SERRANIDAE	Mycteroperca olfax	41	0	catch	0.0061	3.2	0.883564
CPUE_117	,	,	2012-03-06	12:30:00	50	SERRANIDAE	Epinephelus labriformis	30	1	discard alive	0.0343	2.9	0.659092
CPUE_117	,	,	2012-03-06	12:30:00	50	LUTJANIDAE	Lutjanus viridis	25	1	bait	0.0173397	3	0.270933
CPUE_117	,	,	2012-03-06	12:30:00	50	SERRANIDAE	Mycteroperca olfax	49	0	catch	0.0061	3.2	1.56299
CPUE_117	,	,	2012-03-06	12:30:00	50	SERRANIDAE	Mycteroperca olfax	35	0	catch	0.0061	3.2	0.532534
CPUE_117	,	,	2012-03-06	12:30:00	50	LUTJANIDAE	Lutjanus viridis	32	1	bait	0.0173397	3	0.568188
CPUE_117	,	,	2012-03-06	12:30:00	50	CARCHARHINIDAE	Carcharhinus galapagensis	70	1	not landed	0.0136	3	4.6648
CPUE_117	,	,	2012-03-06	12:30:00	50	SERRANIDAE	Mycteroperca olfax	32	0	catch	0.0061	3.2	0.39977
CPUE_117	,	,	2012-03-06	12:30:00	50	HAEMULIDAE	Anisotremus interruptus	30	1	discard dead	0.0569	2.91	1.13119
CPUE_117	,	,	2012-03-06	12:30:00	50	HAEMULIDAE	Anisotremus interruptus	35	1	discard alive	0.0569	2.91	1.77154
CPUE_117	,	,	2012-03-06	12:30:00	50	SERRANIDAE	Dermatolepis dermatolepis	46	1	discard dead	0.017	3	1.65471
CPUE_117	,	,	2012-03-06	12:30:00	50	HAEMULIDAE	Anisotremus interruptus	25	1	discard alive	0.0569	2.91	0.665453
CPUE_117	,	,	2012-03-06	12:30:00	50	HAEMULIDAE	Anisotremus interruptus	35	1	discard alive	0.0569	2.91	1.77154
CPUE_117	,	,	2012-03-06	12:30:00	50	SERRANIDAE	Mycteroperca olfax	44	0	catch	0.0061	3.2	1.10759
CPUE_117	,	,	2012-03-06	12:30:00	50	SERRANIDAE	Mycteroperca olfax	49	0	catch	0.0061	3.2	1.56299
CPUE_117	,	,	2012-03-06	12:30:00	50	SERRANIDAE	Mycteroperca olfax	38	0	catch	0.0061	3.2	0.692847
CPUE_117	,	,	2012-03-06	12:30:00	50	SERRANIDAE	Mycteroperca olfax	48	0	catch	0.0061	3.2	1.46319
CPUE_117	,	,	2012-03-06	12:30:00	50	BALISTIDAE	Balistes polylepis	46	1	discard alive	0.0547	2.66	1.44852
CPUE_117	,	,	2012-03-06	12:30:00	50	LUTJANIDAE	Lutjanus viridis	25	1	bait	0.0173397	3	0.270933
CPUE_117	,	,	2012-03-06	12:30:00	50	SERRANIDAE	Mycteroperca olfax	50	0	catch	0.0061	3.2	1.66738
CPUE_117	,	,	2012-03-06	12:30:00	50	HAEMULIDAE	Anisotremus interruptus	30	1	discard alive	0.0569	2.91	1.13119
CPUE_117	,	,	2012-03-06	12:30:00	50	HAEMULIDAE	Anisotremus interruptus	25	1	discard alive	0.0569	2.91	0.665453
CPUE_117	,	,	2012-03-06	12:30:00	50	HAEMULIDAE	Anisotremus interruptus	30	1	discard alive	0.0569	2.91	1.13119
CPUE_117	,	,	2012-03-06	12:30:00	50	HAEMULIDAE	Anisotremus interruptus	25	1	discard alive	0.0569	2.91	0.665453
CPUE_117	,	,	2012-03-06	12:30:00	50	SERRANIDAE	Mycteroperca olfax	53	0	catch	0.0061	3.2	2.00915
CPUE_117	,	,	2012-03-06	12:30:00	50	HAEMULIDAE	Anisotremus interruptus	30	1	discard alive	0.0569	2.91	1.13119
CPUE_117	,	,	2012-03-06	12:30:00	50	HAEMULIDAE	Anisotremus interruptus	35	1	discard alive	0.0569	2.91	1.77154
CPUE_117	,	,	2012-03-06	12:30:00	50	HAEMULIDAE	Anisotremus interruptus	30	1	discard alive	0.0569	2.91	1.13119
CPUE_117	,	,	2012-03-06	12:30:00	50	SERRANIDAE	Mycteroperca olfax	57	0	catch	0.0061	3.2	2.53588
CPUE_117	,	,	2012-03-06	12:30:00	50	HAEMULIDAE	Anisotremus interruptus	25	1	discard alive	0.0569	2.91	0.665453
CPUE_117	,	,	2012-03-06	12:30:00	50	HAEMULIDAE	Anisotremus interruptus	30	1	discard alive	0.0569	2.91	1.13119
CPUE_117	,	,	2012-03-06	12:30:00	50	HAEMULIDAE	Anisotremus interruptus	35	1	discard alive	0.0569	2.91	1.77154
CPUE_117	,	,	2012-03-06	12:30:00	50	HAEMULIDAE	Anisotremus interruptus	30	1	discard alive	0.0569	2.91	1.13119
CPUE_117	,	,	2012-03-06	12:30:00	50	SERRANIDAE	Mycteroperca olfax	45	0	catch	0.0061	3.2	1.19017
CPUE_117	,	,	2012-03-06	12:30:00	50	SERRANIDAE	Mycteroperca olfax	43	0	catch	0.0061	3.2	1.02903
CPUE_117	,	,	2012-03-06	12:30:00	50	SERRANIDAE	Paranthias colonus	30	1	bait	0.0148	2.86	0.248215
CPUE_117	,	,	2012-03-06	12:30:00	50	LUTJANIDAE	Lutjanus viridis	25	1	bait	0.0173397	3	0.270933
CPUE_117	,	,	2012-03-06	12:30:00	50	MALACANTHIDAE	Caulolatilus princeps	38	1	discard alive	0.0239	3	1.31144
CPUE_119	,	,	2012-03-07	08:42:00	42	SERRANIDAE	Epinephelus labriformis	38	1	discard alive	0.0343	2.9	1.30818
CPUE_119	,	,	2012-03-07	08:42:00	42	SERRANIDAE	Mycteroperca olfax	48	0	catch	0.0061	3.2	1.46319
CPUE_119	,	,	2012-03-07	08:42:00	42	HAEMULIDAE	Anisotremus interruptus	30	1	discard alive	0.0569	2.91	1.13119
CPUE_119	,	,	2012-03-07	08:42:00	42	BALISTIDAE	Balistes polylepis	46	1	discard alive	0.0547	2.66	1.44852
CPUE_119	,	,	2012-03-07	08:42:00	42	LUTJANIDAE	Hoplopagrus guentheri	72	0	catch	0.0228	3	8.51005
CPUE_119	,	,	2012-03-07	08:42:00	42	BALISTIDAE	Sufflamen verres	28	1	discard alive	0.025832	3.01297	0.592102
CPUE_119	,	,	2012-03-07	08:42:00	42	BALISTIDAE	Balistes polylepis	44	1	discard alive	0.0547	2.66	1.28698
CPUE_119	,	,	2012-03-07	08:42:00	42	SERRANIDAE	Mycteroperca olfax	52.5	0	catch	0.0061	3.2	1.94912
CPUE_120	,	,	2012-03-07	09:25:00	5	LUTJANIDAE	Lutjanus viridis	30	1	bait	0.0173397	3	0.468172
CPUE_121	,	,	2012-03-07	09:52:00	47	LUTJANIDAE	Lutjanus viridis	25	1	bait	0.0173397	3	0.270933
CPUE_121	,	,	2012-03-07	09:52:00	47	HAEMULIDAE	Anisotremus interruptus	25	1	discard alive	0.0569	2.91	0.665453
CPUE_121	,	,	2012-03-07	09:52:00	47	SERRANIDAE	Mycteroperca olfax	43	0	catch	0.0061	3.2	1.02903
CPUE_121	,	,	2012-03-07	09:52:00	47	HAEMULIDAE	Anisotremus interruptus	30	1	discard alive	0.0569	2.91	1.13119
CPUE_121	,	,	2012-03-07	09:52:00	47	LUTJANIDAE	Lutjanus viridis	30	1	bait	0.0173397	3	0.468172
CPUE_121	,	,	2012-03-07	09:52:00	47	LUTJANIDAE	Lutjanus viridis	25	1	bait	0.0173397	3	0.270933
CPUE_121	,	,	2012-03-07	09:52:00	47	SERRANIDAE	Mycteroperca olfax	49	0	catch	0.0061	3.2	1.56299
CPUE_121	,	,	2012-03-07	09:52:00	47	CARCHARHINIDAE	Carcharhinus galapagensis	80	1	discard alive	0.0136	3	6.9632
CPUE_121	,	,	2012-03-07	09:52:00	47	HAEMULIDAE	Anisotremus interruptus	28	1	discard alive	0.0569	2.91	0.925427
CPUE_121	,	,	2012-03-07	09:52:00	47	SERRANIDAE	Mycteroperca olfax	41.5	0	catch	0.0061	3.2	0.91851
CPUE_121	,	,	2012-03-07	09:52:00	47	SERRANIDAE	Mycteroperca olfax	42.5	0	catch	0.0061	3.2	0.99123
CPUE_121	,	,	2012-03-07	09:52:00	47	SERRANIDAE	Mycteroperca olfax	44	0	catch	0.0061	3.2	1.10759
CPUE_121	,	,	2012-03-07	09:52:00	47	SERRANIDAE	Mycteroperca olfax	54	0	catch	0.0061	3.2	2.133
CPUE_121	,	,	2012-03-07	09:52:00	47	BALISTIDAE	Balistes polylepis	45	1	discard alive	0.0547	2.66	1.36626
CPUE_121	,	,	2012-03-07	09:52:00	47	SERRANIDAE	Mycteroperca olfax	45	0	catch	0.0061	3.2	1.19017
CPUE_122	,	,	2012-03-07	10:45:00	21	SERRANIDAE	Mycteroperca olfax	62	0	catch	0.0061	3.2	3.31882
CPUE_122	,	,	2012-03-07	10:45:00	21	HAEMULIDAE	Anisotremus interruptus	35	1	discard alive	0.0569	2.91	1.77154
CPUE_122	,	,	2012-03-07	10:45:00	21	BALISTIDAE	Balistes polylepis	47	1	discard dead	0.0547	2.66	1.5338
CPUE_122	,	,	2012-03-07	10:45:00	21	SERRANIDAE	Mycteroperca olfax	62	0	catch	0.0061	3.2	3.31882
CPUE_122	,	,	2012-03-07	10:45:00	21	HAEMULIDAE	Anisotremus interruptus	40	1	discard alive	0.0569	2.91	2.6128
CPUE_122	,	,	2012-03-07	10:45:00	21	HAEMULIDAE	Anisotremus interruptus	35	1	discard dead	0.0569	2.91	1.77154
CPUE_122	,	,	2012-03-07	10:45:00	21	SERRANIDAE	Epinephelus labriformis	30	1	discard alive	0.0343	2.9	0.659092
CPUE_122	,	,	2012-03-07	10:45:00	21	HAEMULIDAE	Anisotremus interruptus	37	1	discard alive	0.0569	2.91	2.08247
CPUE_123	-0,90.58	-90,90.58	2012-03-07	11:20:00	40	LUTJANIDAE	Lutjanus viridis	30	1	bait	0.0173397	3	0.468172
CPUE_123	-0,90.58	-90,90.58	2012-03-07	11:20:00	40	LUTJANIDAE	Lutjanus viridis	30	1	bait	0.0173397	3	0.468172
CPUE_123	-0,90.58	-90,90.58	2012-03-07	11:20:00	40	SERRANIDAE	Mycteroperca olfax	50	0	catch	0.0061	3.2	1.66738
CPUE_123	-0,90.58	-90,90.58	2012-03-07	11:20:00	40	SERRANIDAE	Mycteroperca olfax	59	0	catch	0.0061	3.2	2.83176
CPUE_124	-0,90.55	-90,90.55	2012-03-07	12:11:00	27	SERRANIDAE	Mycteroperca olfax	35	0	catch	0.0061	3.2	0.532534
CPUE_124	-0,90.55	-90,90.55	2012-03-07	12:11:00	27	SERRANIDAE	Mycteroperca olfax	48	0	catch	0.0061	3.2	1.46319
CPUE_124	-0,90.55	-90,90.55	2012-03-07	12:11:00	27	SERRANIDAE	Mycteroperca olfax	42	0	catch	0.0061	3.2	0.954394
CPUE_124	-0,90.55	-90,90.55	2012-03-07	12:11:00	27	SERRANIDAE	Mycteroperca olfax	45	0	catch	0.0061	3.2	1.19017
CPUE_124	-0,90.55	-90,90.55	2012-03-07	12:11:00	27	SERRANIDAE	Mycteroperca olfax	50.5	0	catch	0.0061	3.2	1.72132
CPUE_125	-0,90.54	-90,90.54	2012-03-07	13:08:00	12	SERRANIDAE	Mycteroperca olfax	53	0	catch	0.0061	3.2	2.00915
CPUE_126	-0,90.54	-90,90.54	2012-03-07	13:26:00	30	SERRANIDAE	Epinephelus labriformis	40	1	discard dead	0.0343	2.9	1.51799
CPUE_126	-0,90.54	-90,90.54	2012-03-07	13:26:00	30	SERRANIDAE	Paralabrax albomaculatus	35	1	discard dead	0.0180026	3.037	0.880377
CPUE_126	-0,90.54	-90,90.54	2012-03-07	13:26:00	30	SERRANIDAE	Paralabrax albomaculatus	45	1	discard dead	0.0180026	3.037	1.8886
CPUE_127	-0,90.55	-90,90.55	2012-03-07	14:01:00	59	HAEMULIDAE	Anisotremus interruptus	40	1	discard alive	0.0569	2.91	2.6128
CPUE_127	-0,90.55	-90,90.55	2012-03-07	14:01:00	59	HAEMULIDAE	Anisotremus interruptus	40	1	discard alive	0.0569	2.91	2.6128
CPUE_127	-0,90.55	-90,90.55	2012-03-07	14:01:00	59	HAEMULIDAE	Anisotremus interruptus	35	1	discard alive	0.0569	2.91	1.77154
CPUE_127	-0,90.55	-90,90.55	2012-03-07	14:01:00	59	SERRANIDAE	Mycteroperca olfax	45	0	catch	0.0061	3.2	1.19017
CPUE_127	-0,90.55	-90,90.55	2012-03-07	14:01:00	59	HAEMULIDAE	Anisotremus interruptus	35	1	discard alive	0.0569	2.91	1.77154
CPUE_127	-0,90.55	-90,90.55	2012-03-07	14:01:00	59	HAEMULIDAE	Anisotremus interruptus	35	1	discard alive	0.0569	2.91	1.77154
CPUE_127	-0,90.55	-90,90.55	2012-03-07	14:01:00	59	HAEMULIDAE	Anisotremus interruptus	35	1	discard alive	0.0569	2.91	1.77154
CPUE_127	-0,90.55	-90,90.55	2012-03-07	14:01:00	59	HAEMULIDAE	Anisotremus interruptus	35	1	discard alive	0.0569	2.91	1.77154
CPUE_127	-0,90.55	-90,90.55	2012-03-07	14:01:00	59	HAEMULIDAE	Anisotremus interruptus	40	1	discard alive	0.0569	2.91	2.6128
CPUE_127	-0,90.55	-90,90.55	2012-03-07	14:01:00	59	HAEMULIDAE	Anisotremus interruptus	35	1	discard alive	0.0569	2.91	1.77154
CPUE_127	-0,90.55	-90,90.55	2012-03-07	14:01:00	59	HAEMULIDAE	Anisotremus interruptus	35	1	discard alive	0.0569	2.91	1.77154
CPUE_127	-0,90.55	-90,90.55	2012-03-07	14:01:00	59	HAEMULIDAE	Anisotremus interruptus	35	1	discard alive	0.0569	2.91	1.77154
CPUE_127	-0,90.55	-90,90.55	2012-03-07	14:01:00	59	HAEMULIDAE	Anisotremus interruptus	30	1	discard alive	0.0569	2.91	1.13119
CPUE_127	-0,90.55	-90,90.55	2012-03-07	14:01:00	59	HAEMULIDAE	Anisotremus interruptus	30	1	discard alive	0.0569	2.91	1.13119
CPUE_127	-0,90.55	-90,90.55	2012-03-07	14:01:00	59	HAEMULIDAE	Anisotremus interruptus	35	1	discard alive	0.0569	2.91	1.77154
CPUE_127	-0,90.55	-90,90.55	2012-03-07	14:01:00	59	HAEMULIDAE	Anisotremus interruptus	35	1	discard alive	0.0569	2.91	1.77154
CPUE_127	-0,90.55	-90,90.55	2012-03-07	14:01:00	59	HAEMULIDAE	Anisotremus interruptus	30	1	discard alive	0.0569	2.91	1.13119
CPUE_127	-0,90.55	-90,90.55	2012-03-07	14:01:00	59	HAEMULIDAE	Anisotremus interruptus	46	1	discard alive	0.0569	2.91	3.92408
CPUE_127	-0,90.55	-90,90.55	2012-03-07	14:01:00	59	MALACANTHIDAE	Caulolatilus princeps	40	1	discard dead	0.0239	3	1.5296
CPUE_128	-0,90.55	-90,90.55	2012-03-07	15:17:00	33	HAEMULIDAE	Anisotremus interruptus	25	1	discard alive	0.0569	2.91	0.665453
CPUE_129	-0,90.57	-90,90.57	2012-03-08	08:06:00	32	SPHYRAENIDAE	Sphyraena idiastes	51	1	bait	0.007	2.972	0.831757
CPUE_129	-0,90.57	-90,90.57	2012-03-08	08:06:00	32	SERRANIDAE	Mycteroperca olfax	43.5	0	catch	0.0061	3.2	1.06781
CPUE_129	-0,90.57	-90,90.57	2012-03-08	08:06:00	32	LUTJANIDAE	Lutjanus viridis	20	1	bait	0.0173397	3	0.138718
CPUE_129	-0,90.57	-90,90.57	2012-03-08	08:06:00	32	LUTJANIDAE	Lutjanus viridis	25	1	bait	0.0173397	3	0.270933
CPUE_129	-0,90.57	-90,90.57	2012-03-08	08:06:00	32	LUTJANIDAE	Lutjanus viridis	25	1	bait	0.0173397	3	0.270933
CPUE_129	-0,90.57	-90,90.57	2012-03-08	08:06:00	32	LUTJANIDAE	Lutjanus viridis	20	1	bait	0.0173397	3	0.138718
CPUE_130	-0,90.57	-90,90.57	2012-03-08	08:38:00	6	LUTJANIDAE	Lutjanus viridis	25	1	bait	0.0173397	3	0.270933
CPUE_131	-0,90.57	-90,90.57	2012-03-08	08:45:00	5	0	no catch	N/A	0	catch	0	0	0
CPUE_132	-0,90.58	-90,90.58	2012-03-08	08:52:00	11	SPARIDAE	Calamus taurinus	43	1	discard alive	0.079341	2.86621	3.81379
CPUE_133	-0,90.58	-90,90.58	2012-03-08	09:07:00	25	HAEMULIDAE	Anisotremus interruptus	30	1	discard alive	0.0569	2.91	1.13119
CPUE_133	-0,90.58	-90,90.58	2012-03-08	09:07:00	25	SPHYRAENIDAE	Sphyraena idiastes	65	1	bait	0.007	2.972	1.71032
CPUE_133	-0,90.58	-90,90.58	2012-03-08	09:07:00	25	HAEMULIDAE	Anisotremus interruptus	25	1	discard alive	0.0569	2.91	0.665453
CPUE_133	-0,90.58	-90,90.58	2012-03-08	09:07:00	25	HAEMULIDAE	Anisotremus interruptus	20	1	discard alive	0.0569	2.91	0.347624
CPUE_133	-0,90.58	-90,90.58	2012-03-08	09:07:00	25	SERRANIDAE	Mycteroperca olfax	40	0	personal use	0.0061	3.2	0.816435
CPUE_133	-0,90.58	-90,90.58	2012-03-08	09:07:00	25	HAEMULIDAE	Anisotremus interruptus	25	1	discard alive	0.0569	2.91	0.665453
CPUE_133	-0,90.58	-90,90.58	2012-03-08	09:07:00	25	HAEMULIDAE	Anisotremus interruptus	20	1	discard alive	0.0569	2.91	0.347624
CPUE_133	-0,90.58	-90,90.58	2012-03-08	09:07:00	25	SERRANIDAE	Mycteroperca olfax	47.5	0	catch	0.0061	3.2	1.41498
CPUE_133	-0,90.58	-90,90.58	2012-03-08	09:07:00	25	SERRANIDAE	Mycteroperca olfax	44.5	0	catch	0.0061	3.2	1.14837
CPUE_134	-0,90.59	-90,90.59	2012-03-08	09:33:00	7	HAEMULIDAE	Anisotremus interruptus	35	1	discard alive	0.0569	2.91	1.77154
CPUE_134	-0,90.59	-90,90.59	2012-03-08	09:33:00	7	HAEMULIDAE	Anisotremus interruptus	20	1	discard alive	0.0569	2.91	0.347624
CPUE_134	-0,90.59	-90,90.59	2012-03-08	09:33:00	7	LUTJANIDAE	Lutjanus viridis	20	1	bait	0.0173397	3	0.138718
CPUE_134	-0,90.59	-90,90.59	2012-03-08	09:33:00	7	HAEMULIDAE	Anisotremus interruptus	20	1	discard alive	0.0569	2.91	0.347624
CPUE_135	-0,90.59	-90,90.59	2012-03-08	09:45:00	19	SERRANIDAE	Mycteroperca olfax	42	0	catch	0.0061	3.2	0.954394
CPUE_135	-0,90.59	-90,90.59	2012-03-08	09:45:00	19	HAEMULIDAE	Anisotremus interruptus	43	1	discard alive	0.0569	2.91	3.22482
CPUE_135	-0,90.59	-90,90.59	2012-03-08	09:45:00	19	HAEMULIDAE	Anisotremus interruptus	25	1	discard alive	0.0569	2.91	0.665453
CPUE_135	-0,90.59	-90,90.59	2012-03-08	09:45:00	19	HAEMULIDAE	Anisotremus interruptus	25	1	discard alive	0.0569	2.91	0.665453
CPUE_135	-0,90.59	-90,90.59	2012-03-08	09:45:00	19	HAEMULIDAE	Anisotremus interruptus	30	1	discard alive	0.0569	2.91	1.13119
CPUE_135	-0,90.59	-90,90.59	2012-03-08	09:45:00	19	SERRANIDAE	Mycteroperca olfax	56.5	0	catch	0.0061	3.2	2.46539
CPUE_135	-0,90.59	-90,90.59	2012-03-08	09:45:00	19	HAEMULIDAE	Anisotremus interruptus	30	1	discard alive	0.0569	2.91	1.13119
CPUE_135	-0,90.59	-90,90.59	2012-03-08	09:45:00	19	HAEMULIDAE	Anisotremus interruptus	40	1	discard alive	0.0569	2.91	2.6128
CPUE_135	-0,90.59	-90,90.59	2012-03-08	09:45:00	19	SERRANIDAE	Mycteroperca olfax	45	0	catch	0.0061	3.2	1.19017
CPUE_135	-0,90.59	-90,90.59	2012-03-08	09:45:00	19	SERRANIDAE	Mycteroperca olfax	47	0	catch	0.0061	3.2	1.36786
CPUE_135	-0,90.59	-90,90.59	2012-03-08	09:45:00	19	HAEMULIDAE	Anisotremus interruptus	35	1	discard alive	0.0569	2.91	1.77154
CPUE_135	-0,90.59	-90,90.59	2012-03-08	09:45:00	19	SERRANIDAE	Mycteroperca olfax	49	0	catch	0.0061	3.2	1.56299
CPUE_135	-0,90.59	-90,90.59	2012-03-08	09:45:00	19	CARCHARHINIDAE	Carcharhinus galapagensis	70	1	not landed	0.0136	3	4.6648
CPUE_136	-0,90.62	-90,90.62	2012-03-08	10:23:00	20	SERRANIDAE	Epinephelus labriformis	40	1	discard alive	0.0343	2.9	1.51799
CPUE_136	-0,90.62	-90,90.62	2012-03-08	10:23:00	20	SERRANIDAE	Mycteroperca olfax	43	0	catch	0.0061	3.2	1.02903
CPUE_136	-0,90.62	-90,90.62	2012-03-08	10:23:00	20	SERRANIDAE	Mycteroperca olfax	46.5	0	catch	0.0061	3.2	1.32184
CPUE_136	-0,90.62	-90,90.62	2012-03-08	10:23:00	20	SERRANIDAE	Mycteroperca olfax	66	0	catch	0.0061	3.2	4.05388
CPUE_136	-0,90.62	-90,90.62	2012-03-08	10:23:00	20	SERRANIDAE	Mycteroperca olfax	41.5	0	catch	0.0061	3.2	0.91851
CPUE_136	-0,90.62	-90,90.62	2012-03-08	10:23:00	20	SERRANIDAE	Epinephelus labriformis	40	1	discard alive	0.0343	2.9	1.51799
CPUE_136	-0,90.62	-90,90.62	2012-03-08	10:23:00	20	SERRANIDAE	Mycteroperca olfax	57.5	0	catch	0.0061	3.2	2.60776
CPUE_136	-0,90.62	-90,90.62	2012-03-08	10:23:00	20	SERRANIDAE	Epinephelus labriformis	30	1	discard dead	0.0343	2.9	0.659092
CPUE_136	-0,90.62	-90,90.62	2012-03-08	10:23:00	20	SERRANIDAE	Mycteroperca olfax	56.5	0	catch	0.0061	3.2	2.46539
CPUE_136	-0,90.62	-90,90.62	2012-03-08	10:23:00	20	SERRANIDAE	Mycteroperca olfax	43	0	catch	0.0061	3.2	1.02903
CPUE_136	-0,90.62	-90,90.62	2012-03-08	10:23:00	20	HAEMULIDAE	Anisotremus interruptus	35	1	discard alive	0.0569	2.91	1.77154
CPUE_136	-0,90.62	-90,90.62	2012-03-08	10:23:00	20	SERRANIDAE	Mycteroperca olfax	47	0	catch	0.0061	3.2	1.36786
CPUE_136	-0,90.62	-90,90.62	2012-03-08	10:23:00	20	SERRANIDAE	Mycteroperca olfax	44	0	personal use	0.0061	3.2	1.10759
CPUE_136	-0,90.62	-90,90.62	2012-03-08	10:23:00	20	HAEMULIDAE	Anisotremus interruptus	30	1	discard alive	0.0569	2.91	1.13119
CPUE_136	-0,90.62	-90,90.62	2012-03-08	10:23:00	20	HAEMULIDAE	Anisotremus interruptus	25	1	discard alive	0.0569	2.91	0.665453
CPUE_136	-0,90.62	-90,90.62	2012-03-08	10:23:00	20	HAEMULIDAE	Anisotremus interruptus	30	1	discard alive	0.0569	2.91	1.13119
CPUE_136	-0,90.62	-90,90.62	2012-03-08	10:23:00	20	HAEMULIDAE	Anisotremus interruptus	35	1	discard alive	0.0569	2.91	1.77154
L01	-0,35887	-91,35887	2012-02-27	08:45:00	13	HAEMULIDAE	Anisotremus scuderii	34	1	discard dead	0.0569	2.91	1.62823
L01	-0,35887	-91,35887	2012-02-27	08:45:00	13	SERRANIDAE	Epinephelus labriformis	44	0	catch	0.0343	2.9	2.00128
L01	-0,35887	-91,35887	2012-02-27	08:45:00	13	SERRANIDAE	Mycteroperca olfax	45	0	catch	0.0061	3.2	1.19017
L01	-0,35887	-91,35887	2012-02-27	08:45:00	13	SERRANIDAE	Mycteroperca olfax	46	0	catch	0.0061	3.2	1.27689
L01	-0,35887	-91,35887	2012-02-27	08:45:00	13	CARANGIDAE	Caranx sexfasciatus	43	1	discard alive	0.0265	2.8323	1.12129
L01	-0,35887	-91,35887	2012-02-27	08:45:00	13	SERRANIDAE	Mycteroperca olfax	37	0	catch	0.0061	3.2	0.636173
L01	-0,35887	-91,35887	2012-02-27	08:45:00	13	HAEMULIDAE	Anisotremus scuderii	28	0	catch	0.0569	2.91	0.925427
L01	-0,35887	-91,35887	2012-02-27	08:45:00	13	SERRANIDAE	Mycteroperca olfax	46	0	catch	0.0061	3.2	1.27689
L01	-0,35887	-91,35887	2012-02-27	08:45:00	13	SERRANIDAE	Mycteroperca olfax	43	0	catch	0.0061	3.2	1.02903
L01	-0,35887	-91,35887	2012-02-27	08:45:00	13	SERRANIDAE	Mycteroperca olfax	42	0	catch	0.0061	3.2	0.954394
L01	-0,35887	-91,35887	2012-02-27	08:45:00	13	SERRANIDAE	Epinephelus labriformis	38	0	catch	0.0343	2.9	1.30818
L01	-0,35887	-91,35887	2012-02-27	08:45:00	13	SERRANIDAE	Mycteroperca olfax	45	0	catch	0.0061	3.2	1.19017
L01	-0,35887	-91,35887	2012-02-27	08:45:00	13	SERRANIDAE	Paralabrax albomaculatus	27	1	discard dead	0.0180026	3.037	0.4003
L02	-0,38139	-91,38139	2012-02-27	09:04:00	9	HAEMULIDAE	Haemulon sexfasciatum	32	1	discard alive	0.081	2.71	0.971497
L02	-0,38139	-91,38139	2012-02-27	09:04:00	9	SERRANIDAE	Mycteroperca olfax	46	0	catch	0.0061	4.2	58.7371
L02	-0,38139	-91,38139	2012-02-27	09:04:00	9	SERRANIDAE	Mycteroperca olfax	45	0	catch	0.0061	3.2	1.19017
L02	-0,38139	-91,38139	2012-02-27	09:04:00	9	SERRANIDAE	Mycteroperca olfax	41	0	personal use	0.0061	3.2	0.883564
L03	-0,38094	-91,38094	2012-02-27	09:14:00	6	SERRANIDAE	Mycteroperca olfax	44	0	catch	0.0061	3.2	1.10759
L04	-0,38099	-91,38099	2012-02-27	09:24:00	6	0	no catch	0	0	N/A	0	0	0
L05	-0,38789	-91,38789	2012-02-27	09:37:00	2	0	no catch	0	0	N/A	0	0	0
L06	-0,38833	-91,38833	2012-02-27	09:42:00	18	SERRANIDAE	Mycteroperca olfax	45	0	personal use	0.0061	3.2	1.19017
L06	-0,38833	-91,38833	2012-02-27	09:42:00	18	HAEMULIDAE	Anisotremus scuderii	23	1	bait	0.0569	2.91	0.522084
L06	-0,38833	-91,38833	2012-02-27	09:42:00	18	SERRANIDAE	Mycteroperca olfax	48	0	catch	0.0061	3.2	1.46319
L06	-0,38833	-91,38833	2012-02-27	09:42:00	18	SERRANIDAE	Mycteroperca olfax	45	0	personal use	0.0061	3.2	1.19017
L06	-0,38833	-91,38833	2012-02-27	09:42:00	18	SERRANIDAE	Paranthias colonus	40	1	discard alive	0.0148	2.86	0.565136
L06	-0,38833	-91,38833	2012-02-27	09:42:00	18	HAEMULIDAE	Anisotremus scuderii	30	1	discard dead	0.0569	2.91	1.13119
L06	-0,38833	-91,38833	2012-02-27	09:42:00	18	SERRANIDAE	Mycteroperca olfax	48	0	catch	0.0061	3.2	1.46319
L06	-0,38833	-91,38833	2012-02-27	09:42:00	18	SERRANIDAE	Mycteroperca olfax	45	0	catch	0.0061	3.2	1.19017
L06	-0,38833	-91,38833	2012-02-27	09:42:00	18	SERRANIDAE	Mycteroperca olfax	44	0	personal use	0.0061	3.2	1.10759
L06	-0,38833	-91,38833	2012-02-27	09:42:00	18	SERRANIDAE	Mycteroperca olfax	58	0	catch	0.0061	3.2	2.68102
L06	-0,38833	-91,38833	2012-02-27	09:42:00	18	HAEMULIDAE	Anisotremus scuderii	28	1	discard dead	0.0569	2.91	0.925427
L06	-0,38833	-91,38833	2012-02-27	09:42:00	18	SERRANIDAE	Mycteroperca olfax	45	0	catch	0.0061	3.2	1.19017
L07	-0,39063	-91,39063	2012-02-27	10:02:00	24	SERRANIDAE	Mycteroperca olfax	47	0	catch	0.0061	3.2	1.36786
L07	-0,39063	-91,39063	2012-02-27	10:02:00	24	SERRANIDAE	Paranthias colonus	33	1	discard alive	0.0148	2.86	0.325995
L07	-0,39063	-91,39063	2012-02-27	10:02:00	24	SERRANIDAE	Mycteroperca olfax	35	0	catch	0.0061	3.2	0.532534
L07	-0,39063	-91,39063	2012-02-27	10:02:00	24	SERRANIDAE	Mycteroperca olfax	60	0	catch	0.0061	3.2	2.98823
L07	-0,39063	-91,39063	2012-02-27	10:02:00	24	SERRANIDAE	Mycteroperca olfax	44	0	catch	0.0061	3.2	1.10759
L07	-0,39063	-91,39063	2012-02-27	10:02:00	24	SERRANIDAE	Mycteroperca olfax	65	0	catch	0.0061	3.2	3.86058
L07	-0,39063	-91,39063	2012-02-27	10:02:00	24	SERRANIDAE	Paralabrax albomaculatus	37	1	bait	0.0180026	3.037	1.04223
L07	-0,39063	-91,39063	2012-02-27	10:02:00	24	SERRANIDAE	Paralabrax albomaculatus	43	1	bait	0.0180026	3.037	1.64504
L07	-0,39063	-91,39063	2012-02-27	10:02:00	24	SERRANIDAE	Paralabrax albomaculatus	37	1	discard dead	0.0180026	3.037	1.04223
L08	-0,39047	-91,39047	2012-02-27	10:23:00	7	SERRANIDAE	Mycteroperca olfax	45	0	catch	0.0061	3.2	1.19017
L08	-0,39047	-91,39047	2012-02-27	10:23:00	7	HAEMULIDAE	Anisotremus scuderii	30	1	bait	0.0569	2.91	1.13119
L09	-0,39611	-91,39611	2012-02-27	10:38:00	38	SERRANIDAE	Mycteroperca olfax	34	0	not landed	0.0061	3.2	0.485358
L09	-0,39611	-91,39611	2012-02-27	10:38:00	38	SERRANIDAE	Mycteroperca olfax	43	0	catch	0.0061	3.2	1.02903
L09	-0,39611	-91,39611	2012-02-27	10:38:00	38	SERRANIDAE	Mycteroperca olfax	52	0	catch	0.0061	3.2	1.89034
L09	-0,39611	-91,39611	2012-02-27	10:38:00	38	SERRANIDAE	Mycteroperca olfax	48	0	catch	0.0061	3.2	1.46319
L09	-0,39611	-91,39611	2012-02-27	10:38:00	38	SERRANIDAE	Mycteroperca olfax	37	0	catch	0.0061	3.2	0.636173
L09	-0,39611	-91,39611	2012-02-27	10:38:00	38	SERRANIDAE	Mycteroperca olfax	42	0	catch	0.0061	3.2	0.954394
L09	-0,39611	-91,39611	2012-02-27	10:38:00	38	SERRANIDAE	Mycteroperca olfax	40	0	catch	0.0061	3.2	0.816435
L09	-0,39611	-91,39611	2012-02-27	10:38:00	38	SERRANIDAE	Mycteroperca olfax	40	0	catch	0.0061	3.2	0.816435
L09	-0,39611	-91,39611	2012-02-27	10:38:00	38	HAEMULIDAE	Anisotremus scuderii	30	1	discard dead	0.0569	2.91	1.13119
L09	-0,39611	-91,39611	2012-02-27	10:38:00	38	SERRANIDAE	Mycteroperca olfax	47	0	catch	0.0061	3.2	1.36786
L09	-0,39611	-91,39611	2012-02-27	10:38:00	38	SERRANIDAE	Mycteroperca olfax	62	0	catch	0.0061	3.2	3.31882
L09	-0,39611	-91,39611	2012-02-27	10:38:00	38	SERRANIDAE	Mycteroperca olfax	41	0	catch	0.0061	3.2	0.883564
L09	-0,39611	-91,39611	2012-02-27	10:38:00	38	SERRANIDAE	Mycteroperca olfax	57	0	catch	0.0061	3.2	2.53588
L09	-0,39611	-91,39611	2012-02-27	10:38:00	38	SERRANIDAE	Mycteroperca olfax	58	0	catch	0.0061	3.2	2.68102
L09	-0,39611	-91,39611	2012-02-27	10:38:00	38	SERRANIDAE	Mycteroperca olfax	36	0	catch	0.0061	3.2	0.582771
L09	-0,39611	-91,39611	2012-02-27	10:38:00	38	SERRANIDAE	Mycteroperca olfax	54	0	catch	0.0061	3.2	2.133
L09	-0,39611	-91,39611	2012-02-27	10:38:00	38	HAEMULIDAE	Anisotremus scuderii	30	1	bait	0.0569	2.91	1.13119
L09	-0,39611	-91,39611	2012-02-27	10:38:00	38	HAEMULIDAE	Anisotremus scuderii	27	1	bait	0.0569	2.91	0.832493
L09	-0,39611	-91,39611	2012-02-27	10:38:00	38	SERRANIDAE	Paralabrax albomaculatus	27	1	discard alive	0.0180026	3.037	0.4003
L10	-0,40082	-91,40082	2012-02-27	11:48:00	32	HAEMULIDAE	Anisotremus scuderii	23	1	bait	0.0569	2.91	0.522084
L10	-0,40082	-91,40082	2012-02-27	11:48:00	32	HAEMULIDAE	Anisotremus scuderii	22	1	bait	0.0569	2.91	0.458735
L10	-0,40082	-91,40082	2012-02-27	11:48:00	32	HAEMULIDAE	Anisotremus scuderii	34	1	discard dead	0.0569	2.91	1.62823
L10	-0,40082	-91,40082	2012-02-27	11:48:00	32	HAEMULIDAE	Anisotremus scuderii	33	1	discard dead	0.0569	2.91	1.49275
L10	-0,40082	-91,40082	2012-02-27	11:48:00	32	HAEMULIDAE	Anisotremus scuderii	33	1	bait	0.0569	2.91	1.49275
L10	-0,40082	-91,40082	2012-02-27	11:48:00	32	HAEMULIDAE	Anisotremus scuderii	31	1	discard dead	0.0569	2.91	1.24444
L10	-0,40082	-91,40082	2012-02-27	11:48:00	32	HAEMULIDAE	Anisotremus scuderii	34	1	discard alive	0.0569	2.91	1.62823
L10	-0,40082	-91,40082	2012-02-27	11:48:00	32	HAEMULIDAE	Haemulon sexfasciatum	32	1	discard alive	0.081	2.71	0.971497
L11	-0,40196	-91,40196	2012-02-27	12:26:00	5	SERRANIDAE	Mycteroperca olfax	42	0	catch	0.0061	3.2	0.954394
L11	-0,40196	-91,40196	2012-02-27	12:26:00	5	SERRANIDAE	Mycteroperca olfax	49	0	catch	0.0061	3.2	1.56299
L11	-0,40196	-91,40196	2012-02-27	12:26:00	5	SERRANIDAE	Mycteroperca olfax	47	0	catch	0.0061	3.2	1.36786
L11	-0,40196	-91,40196	2012-02-27	12:26:00	5	SERRANIDAE	Mycteroperca olfax	45	0	catch	0.0061	3.2	1.19017
L11	-0,40196	-91,40196	2012-02-27	12:26:00	5	HAEMULIDAE	Anisotremus scuderii	31	1	bait	0.0569	2.91	1.24444
L11	-0,40196	-91,40196	2012-02-27	12:26:00	5	HAEMULIDAE	Haemulon sexfasciatum	31	1	discard alive	0.081	2.71	0.891405
L11	-0,40196	-91,40196	2012-02-27	12:26:00	5	HAEMULIDAE	Anisotremus scuderii	34	1	bait	0.0569	2.91	1.62823
L11	-0,40196	-91,40196	2012-02-27	12:26:00	5	SERRANIDAE	Mycteroperca olfax	45	0	catch	0.0061	3.2	1.19017
L11	-0,40196	-91,40196	2012-02-27	12:26:00	5	SERRANIDAE	Mycteroperca olfax	63	0	catch	0.0061	3.2	3.49317
L11	-0,40196	-91,40196	2012-02-27	12:26:00	5	HAEMULIDAE	Anisotremus scuderii	31	1	bait	0.0569	2.91	1.24444
L11	-0,40196	-91,40196	2012-02-27	12:26:00	5	SERRANIDAE	Paralabrax albomaculatus	43	0	catch	0.0180026	3.037	1.64504
L12	-0,40315	-91,40315	2012-02-27	12:35:00	2	SERRANIDAE	Mycteroperca olfax	47	0	catch	0.0061	3.2	1.36786
L13	-0,40581	-91,40581	2012-02-27	12:42:00	4	SERRANIDAE	Mycteroperca olfax	20	0	catch	0.0061	3.2	0.0888435
L14	-0,40478	-91,40478	2012-02-27	12:49:00	4	0	no catch	0	0	N/A	0	0	0
L15	-0,40420	-91,40420	2012-02-27	12:55:00	4	SERRANIDAE	Mycteroperca olfax	30	0	catch	0.0061	3.2	0.325176
L16	-0,40964	-91,40964	2012-02-27	13:00:00	8	0	no catch	0	0	N/A	0	0	0
L17	-0,41087	-91,41087	2012-02-27	13:14:00	3	SERRANIDAE	Mycteroperca olfax	37	0	catch	0.0061	3.2	0.636173
L18	-0,41190	-91,41190	2012-02-27	13:20:00	9	SERRANIDAE	Mycteroperca olfax	42	0	catch	0.0061	3.2	0.954394
L18	-0,41190	-91,41190	2012-02-27	13:20:00	9	SERRANIDAE	Mycteroperca olfax	41	0	catch	0.0061	3.2	0.883564
L18	-0,41190	-91,41190	2012-02-27	13:20:00	9	SERRANIDAE	Mycteroperca olfax	45	0	catch	0.0061	3.2	1.19017
L18	-0,41190	-91,41190	2012-02-27	13:20:00	9	SPARIDAE	Calamus taurinus	29	0	catch	0.079341	2.86621	1.2332
L19	-0,41240	-91,41240	2012-02-27	13:29:00	5	0	no catch	0	0	N/A	0	0	0
L20	-0,41686	-91,41686	2012-02-27	13:39:00	5	0	no catch	0	0	N/A	0	0	0
L21	-0,41724	-91,41724	2012-02-27	13:46:00	3	0	no catch	0	0	N/A	0	0	0
L22	-0,42372	-91,42372	2012-02-27	13:55:00	9	SERRANIDAE	Mycteroperca olfax	44	0	catch	0.0061	3.2	1.10759
L22	-0,42372	-91,42372	2012-02-27	13:55:00	9	SERRANIDAE	Mycteroperca olfax	55	0	catch	0.0061	3.2	2.26199
L23	-0,42394	-91,42394	2012-02-27	14:05:00	4	0	no catch	0	0	N/A	0	0	0
L24	-0,42497	-91,42497	2012-02-27	14:20:00	4	0	no catch	0	0	N/A	0	0	0
L25	-0,42527	-91,42527	2012-02-27	14:26:00	3	0	no catch	0	0	N/A	0	0	0
L26	-0,42527	-91,42527	2012-02-27	14:30:00	5	0	no catch	0	0	N/A	0	0	0
L27	-0,42481	-91,42481	2012-02-27	14:37:00	8	SERRANIDAE	Paralabrax albomaculatus	46	0	catch	0.0180026	3.037	2.01897
L28	-0,42523	-91,42523	2012-02-27	14:46:00	4	0	no catch	0	0	N/A	0	0	0
L29	-0,42831	-91,42831	2012-02-27	14:54:00	6	0	no catch	0	0	N/A	0	0	0
L30	-0,35790	-91,35790	2012-02-28	08:21:00	18	SERRANIDAE	Mycteroperca olfax	37	0	catch	0.0061	3.2	0.636173
L30	-0,35790	-91,35790	2012-02-28	08:21:00	18	SERRANIDAE	Mycteroperca olfax	51	0	catch	0.0061	3.2	1.77646
L30	-0,35790	-91,35790	2012-02-28	08:21:00	18	SERRANIDAE	Mycteroperca olfax	38	0	catch	0.0061	3.2	0.692847
L30	-0,35790	-91,35790	2012-02-28	08:21:00	18	SERRANIDAE	Mycteroperca olfax	48	0	catch	0.0061	3.2	1.46319
L30	-0,35790	-91,35790	2012-02-28	08:21:00	18	SERRANIDAE	Mycteroperca olfax	45	0	catch	0.0061	3.2	1.19017
L30	-0,35790	-91,35790	2012-02-28	08:21:00	18	SERRANIDAE	Mycteroperca olfax	52	0	catch	0.0061	3.2	1.89034
L30	-0,35790	-91,35790	2012-02-28	08:21:00	18	SERRANIDAE	Mycteroperca olfax	43	0	catch	0.0061	3.2	1.02903
L30	-0,35790	-91,35790	2012-02-28	08:21:00	18	SERRANIDAE	Mycteroperca olfax	59	0	catch	0.0061	3.2	2.83176
L30	-0,35790	-91,35790	2012-02-28	08:21:00	18	HAEMULIDAE	Anisotremus scuderii	32	1	bait	0.0569	2.91	1.36489
L30	-0,35790	-91,35790	2012-02-28	08:21:00	18	HAEMULIDAE	Anisotremus scuderii	36	1	discard dead	0.0569	2.91	1.92288
L30	-0,35790	-91,35790	2012-02-28	08:21:00	18	SERRANIDAE	Mycteroperca olfax	36	0	catch	0.0061	3.2	0.582771
L30	-0,35790	-91,35790	2012-02-28	08:21:00	18	HAEMULIDAE	Anisotremus scuderii	33	1	discard dead	0.0569	2.91	1.49275
Z01	-0,33621	-91,33621	2012-02-28	08:42:00	8	SERRANIDAE	Mycteroperca olfax	40	0	catch	0.0061	3.2	0.816435
Z01	-0,33621	-91,33621	2012-02-28	08:42:00	8	SERRANIDAE	Mycteroperca olfax	41	0	catch	0.0061	3.2	0.883564
Z01	-0,33621	-91,33621	2012-02-28	08:42:00	8	SERRANIDAE	Mycteroperca olfax	46	0	catch	0.0061	3.2	1.27689
Z01	-0,33621	-91,33621	2012-02-28	08:42:00	8	HAEMULIDAE	Anisotremus scuderii	36	1	bait	0.0569	2.91	1.92288
Z01	-0,33621	-91,33621	2012-02-28	08:42:00	8	SERRANIDAE	Mycteroperca olfax	61	0	catch	0.0061	3.2	3.15054
Z01	-0,33621	-91,33621	2012-02-28	08:42:00	8	HAEMULIDAE	Anisotremus scuderii	36	1	bait	0.0569	2.91	1.92288
Z01	-0,33621	-91,33621	2012-02-28	08:42:00	8	HAEMULIDAE	Anisotremus scuderii	32	1	bait	0.0569	2.91	1.36489
Z01	-0,33621	-91,33621	2012-02-28	08:42:00	8	HAEMULIDAE	Anisotremus scuderii	33	1	bait	0.0569	2.91	1.49275
Z02	-0,33013	-91,33013	2012-02-28	08:52:00	9	HAEMULIDAE	Anisotremus scuderii	35	1	bait	0.0569	2.91	1.77154
Z02	-0,33013	-91,33013	2012-02-28	08:52:00	9	HAEMULIDAE	Anisotremus scuderii	34	1	bait	0.0569	2.91	1.62823
Z02	-0,33013	-91,33013	2012-02-28	08:52:00	9	SERRANIDAE	Mycteroperca olfax	71	0	catch	0.0061	3.2	5.12102
Z02	-0,33013	-91,33013	2012-02-28	08:52:00	9	SERRANIDAE	Mycteroperca olfax	45	0	catch	0.0061	3.2	1.19017
Z02	-0,33013	-91,33013	2012-02-28	08:52:00	9	SERRANIDAE	Mycteroperca olfax	44	0	catch	0.0061	3.2	1.10759
Z02	-0,33013	-91,33013	2012-02-28	08:52:00	9	SERRANIDAE	Mycteroperca olfax	45	0	catch	0.0061	3.2	1.19017
Z02	-0,33013	-91,33013	2012-02-28	08:52:00	9	HAEMULIDAE	Anisotremus scuderii	32	1	not landed	0.0569	2.91	1.36489
Z02	-0,33013	-91,33013	2012-02-28	08:52:00	9	SERRANIDAE	Mycteroperca olfax	40	0	catch	0.0061	3.2	0.816435
Z02	-0,33013	-91,33013	2012-02-28	08:52:00	9	HAEMULIDAE	Anisotremus scuderii	34	1	bait	0.0569	2.91	1.62823
Z02	-0,33013	-91,33013	2012-02-28	08:52:00	9	HAEMULIDAE	Anisotremus scuderii	33	1	discard dead	0.0569	2.91	1.49275
Z02	-0,33013	-91,33013	2012-02-28	08:52:00	9	HAEMULIDAE	Anisotremus scuderii	32	1	discard dead	0.0569	2.91	1.36489
Z03	-0,32982	-91,32982	2012-02-28	09:02:00	5	0	no catch	0	0	N/A	0	0	0
Z04	-0,32842	-91,32842	2012-02-28	09:10:00	5	SERRANIDAE	Mycteroperca olfax	45	0	catch	0.0061	3.2	1.19017
Z04	-0,32842	-91,32842	2012-02-28	09:10:00	5	0	no catch	45	0	catch	0	0	0
Z05	-0,32507	-91,32507	2012-02-28	09:20:00	18	SPARIDAE	Calamus taurinus	30	1	discard alive	0.079341	2.86621	1.35904
Z05	-0,32507	-91,32507	2012-02-28	09:20:00	18	SERRANIDAE	Mycteroperca olfax	40	0	catch	0.0061	3.2	0.816435
Z05	-0,32507	-91,32507	2012-02-28	09:20:00	18	SERRANIDAE	Mycteroperca olfax	45	0	catch	0.0061	3.2	1.19017
Z05	-0,32507	-91,32507	2012-02-28	09:20:00	18	SERRANIDAE	Mycteroperca olfax	47	0	catch	0.0061	3.2	1.36786
Z05	-0,32507	-91,32507	2012-02-28	09:20:00	18	SERRANIDAE	Mycteroperca olfax	42	0	catch	0.0061	3.2	0.954394
Z05	-0,32507	-91,32507	2012-02-28	09:20:00	18	SERRANIDAE	Mycteroperca olfax	34	0	catch	0.0061	3.2	0.485358
Z05	-0,32507	-91,32507	2012-02-28	09:20:00	18	SERRANIDAE	Mycteroperca olfax	38	0	catch	0.0061	3.2	0.692847
Z05	-0,32507	-91,32507	2012-02-28	09:20:00	18	HAEMULIDAE	Anisotremus scuderii	33	1	bait	0.0569	2.91	1.49275
Z05	-0,32507	-91,32507	2012-02-28	09:20:00	18	SERRANIDAE	Mycteroperca olfax	49	0	catch	0.0061	3.2	1.56299
Z05	-0,32507	-91,32507	2012-02-28	09:20:00	18	HAEMULIDAE	Anisotremus scuderii	33	1	bait	0.0569	2.91	1.49275
Z05	-0,32507	-91,32507	2012-02-28	09:20:00	18	HAEMULIDAE	Anisotremus interruptus	42	1	discard dead	0.0569	2.91	3.01139
Z05	-0,32507	-91,32507	2012-02-28	09:20:00	18	HAEMULIDAE	Anisotremus scuderii	39	1	discard dead	0.0569	2.91	2.42723
Z05	-0,32507	-91,32507	2012-02-28	09:20:00	18	SERRANIDAE	Mycteroperca olfax	39	0	catch	0.0061	3.2	0.752899
Z06	-0,32534	-91,32534	2012-02-28	09:40:00	10	SERRANIDAE	Mycteroperca olfax	45	0	catch	0.0061	3.2	1.19017
Z06	-0,32534	-91,32534	2012-02-28	09:40:00	10	SERRANIDAE	Mycteroperca olfax	37	0	catch	0.0061	3.2	0.636173
Z07	-0,32430	-91,32430	2012-02-28	09:52:00	6	0	no catch	0	0	N/A	0	0	0
Z08	-0,31089	-91,31089	2012-02-28	10:09:00	41	HAEMULIDAE	Anisotremus scuderii	33	1	bait	0.0569	2.91	1.49275
Z08	-0,31089	-91,31089	2012-02-28	10:09:00	41	HAEMULIDAE	Anisotremus scuderii	32	1	bait	0.0569	2.91	1.36489
Z08	-0,31089	-91,31089	2012-02-28	10:09:00	41	SERRANIDAE	Mycteroperca olfax	48	0	catch	0.0061	3.2	1.46319
Z08	-0,31089	-91,31089	2012-02-28	10:09:00	41	SERRANIDAE	Mycteroperca olfax	36	0	catch	0.0061	3.2	0.582771
Z08	-0,31089	-91,31089	2012-02-28	10:09:00	41	SERRANIDAE	Mycteroperca olfax	48	0	catch	0.0061	3.2	1.46319
Z08	-0,31089	-91,31089	2012-02-28	10:09:00	41	SERRANIDAE	Mycteroperca olfax	58	0	catch	0.0061	3.2	2.68102
Z08	-0,31089	-91,31089	2012-02-28	10:09:00	41	SERRANIDAE	Mycteroperca olfax	42	0	catch	0.0061	3.2	0.954394
Z08	-0,31089	-91,31089	2012-02-28	10:09:00	41	SERRANIDAE	Mycteroperca olfax	40	0	catch	0.0061	3.2	0.816435
Z08	-0,31089	-91,31089	2012-02-28	10:09:00	41	SERRANIDAE	Mycteroperca olfax	43	0	catch	0.0061	3.2	1.02903
Z08	-0,31089	-91,31089	2012-02-28	10:09:00	41	SERRANIDAE	Mycteroperca olfax	36	0	catch	0.0061	3.2	0.582771
Z08	-0,31089	-91,31089	2012-02-28	10:09:00	41	SERRANIDAE	Mycteroperca olfax	33	0	catch	0.0061	3.2	0.441138
Z08	-0,31089	-91,31089	2012-02-28	10:09:00	41	SERRANIDAE	Mycteroperca olfax	36	0	catch	0.0061	3.2	0.582771
Z08	-0,31089	-91,31089	2012-02-28	10:09:00	41	SERRANIDAE	Mycteroperca olfax	33	0	catch	0.0061	3.2	0.441138
Z08	-0,31089	-91,31089	2012-02-28	10:09:00	41	SERRANIDAE	Mycteroperca olfax	39	0	catch	0.0061	3.2	0.752899
Z08	-0,31089	-91,31089	2012-02-28	10:09:00	41	SERRANIDAE	Mycteroperca olfax	38	0	catch	0.0061	3.2	0.692847
Z08	-0,31089	-91,31089	2012-02-28	10:09:00	41	HAEMULIDAE	Anisotremus scuderii	33	1	discard dead	0.0569	2.91	1.49275
Z08	-0,31089	-91,31089	2012-02-28	10:09:00	41	SERRANIDAE	Mycteroperca olfax	37	0	catch	0.0061	3.2	0.636173
Z08	-0,31089	-91,31089	2012-02-28	10:09:00	41	SERRANIDAE	Mycteroperca olfax	41	0	catch	0.0061	3.2	0.883564
Z08	-0,31089	-91,31089	2012-02-28	10:09:00	41	SERRANIDAE	Mycteroperca olfax	44	0	catch	0.0061	3.2	1.10759
Z08	-0,31089	-91,31089	2012-02-28	10:09:00	41	HAEMULIDAE	Anisotremus scuderii	33	0	catch	0.0569	2.91	1.49275
Z08	-0,31089	-91,31089	2012-02-28	10:09:00	41	SERRANIDAE	Mycteroperca olfax	33	0	catch	0.0061	3.2	0.441138
Z08	-0,31089	-91,31089	2012-02-28	10:09:00	41	SERRANIDAE	Mycteroperca olfax	40	0	catch	0.0061	3.2	0.816435
Z08	-0,31089	-91,31089	2012-02-28	10:09:00	41	HAEMULIDAE	Anisotremus scuderii	32	1	bait	0.0569	2.91	1.36489
Z08	-0,31089	-91,31089	2012-02-28	10:09:00	41	HAEMULIDAE	Anisotremus scuderii	33	1	bait	0.0569	2.91	1.49275
Z08	-0,31089	-91,31089	2012-02-28	10:09:00	41	HAEMULIDAE	Anisotremus scuderii	32	1	discard alive	0.0569	2.91	1.36489
Z08	-0,31089	-91,31089	2012-02-28	10:09:00	41	SERRANIDAE	Mycteroperca olfax	58	0	catch	0.0061	3.2	2.68102
Z08	-0,31089	-91,31089	2012-02-28	10:09:00	41	SERRANIDAE	Mycteroperca olfax	42	0	catch	0.0061	3.2	0.954394
Z08	-0,31089	-91,31089	2012-02-28	10:09:00	41	SERRANIDAE	Mycteroperca olfax	38	0	catch	0.0061	3.2	0.692847
Z08	-0,31089	-91,31089	2012-02-28	10:09:00	41	SERRANIDAE	Mycteroperca olfax	37	0	catch	0.0061	3.2	0.636173
Z08	-0,31089	-91,31089	2012-02-28	10:09:00	41	SERRANIDAE	Mycteroperca olfax	39	0	catch	0.0061	3.2	0.752899
Z08	-0,31089	-91,31089	2012-02-28	10:09:00	41	HAEMULIDAE	Anisotremus scuderii	34	1	bait	0.0569	2.91	1.62823
Z08	-0,31089	-91,31089	2012-02-28	10:09:00	41	SERRANIDAE	Mycteroperca olfax	43	0	catch	0.0061	3.2	1.02903
Z08	-0,31089	-91,31089	2012-02-28	10:09:00	41	SERRANIDAE	Mycteroperca olfax	36	0	catch	0.0061	3.2	0.582771
Z08	-0,31089	-91,31089	2012-02-28	10:09:00	41	SERRANIDAE	Mycteroperca olfax	44	0	catch	0.0061	3.2	1.10759
Z08	-0,31089	-91,31089	2012-02-28	10:09:00	41	SERRANIDAE	Mycteroperca olfax	40	0	catch	0.0061	3.2	0.816435
Z08	-0,31089	-91,31089	2012-02-28	10:09:00	41	SERRANIDAE	Mycteroperca olfax	33	0	catch	0.0061	3.2	0.441138
Z08	-0,31089	-91,31089	2012-02-28	10:09:00	41	HAEMULIDAE	Anisotremus scuderii	34	1	bait	0.0569	2.91	1.62823
Z08	-0,31089	-91,31089	2012-02-28	10:09:00	41	SERRANIDAE	Mycteroperca olfax	38	0	catch	0.0061	3.2	0.692847
Z08	-0,31089	-91,31089	2012-02-28	10:09:00	41	SERRANIDAE	Mycteroperca olfax	40	0	catch	0.0061	3.2	0.816435
Z08	-0,31089	-91,31089	2012-02-28	10:09:00	41	SERRANIDAE	Mycteroperca olfax	44	0	catch	0.0061	3.2	1.10759
Z08	-0,31089	-91,31089	2012-02-28	10:09:00	41	SERRANIDAE	Mycteroperca olfax	45	0	catch	0.0061	3.2	1.19017
Z08	-0,31089	-91,31089	2012-02-28	10:09:00	41	SERRANIDAE	Mycteroperca olfax	38	0	catch	0.0061	3.2	0.692847
Z08	-0,31089	-91,31089	2012-02-28	10:09:00	41	SERRANIDAE	Mycteroperca olfax	35	0	catch	0.0061	3.2	0.532534
Z08	-0,31089	-91,31089	2012-02-28	10:09:00	41	SERRANIDAE	Mycteroperca olfax	36	0	catch	0.0061	3.2	0.582771
Z08	-0,31089	-91,31089	2012-02-28	10:09:00	41	SERRANIDAE	Mycteroperca olfax	57	0	catch	0.0061	3.2	2.53588
Z08	-0,31089	-91,31089	2012-02-28	10:09:00	41	SERRANIDAE	Mycteroperca olfax	56	0	catch	0.0061	3.2	2.39625
Z08	-0,31089	-91,31089	2012-02-28	10:09:00	41	SERRANIDAE	Mycteroperca olfax	37	0	catch	0.0061	3.2	0.636173
Z08	-0,31089	-91,31089	2012-02-28	10:09:00	41	SERRANIDAE	Mycteroperca olfax	66	0	catch	0.0061	3.2	4.05388
Z08	-0,31089	-91,31089	2012-02-28	10:09:00	41	SERRANIDAE	Paralabrax albomaculatus	45	1	discard dead	0.0180026	3.037	1.8886
Z08	-0,31089	-91,31089	2012-02-28	10:09:00	41	SERRANIDAE	Paralabrax albomaculatus	41	0	personal use	0.0180026	3.037	1.4235
Z08	-0,31089	-91,31089	2012-02-28	10:09:00	41	SERRANIDAE	Paralabrax albomaculatus	50	0	catch	0.0180026	3.037	2.60079
Z09	-0,30916	-91,30916	2012-02-28	10:50:00	5	0	no catch	0	0	N/A	0	0	0
Z10	-0,30750	-91,30750	2012-02-28	10:55:00	8	SERRANIDAE	Mycteroperca olfax	49	0	catch	0.0061	3.2	1.56299
Z10	-0,30750	-91,30750	2012-02-28	10:55:00	8	SERRANIDAE	Mycteroperca olfax	44	0	catch	0.0061	3.2	1.10759
Z10	-0,30750	-91,30750	2012-02-28	10:55:00	8	SERRANIDAE	Mycteroperca olfax	42	0	catch	0.0061	3.2	0.954394
Z10	-0,30750	-91,30750	2012-02-28	10:55:00	8	SERRANIDAE	Mycteroperca olfax	42	0	catch	0.0061	3.2	0.954394
Z10	-0,30750	-91,30750	2012-02-28	10:55:00	8	SERRANIDAE	Mycteroperca olfax	43	0	catch	0.0061	3.2	1.02903
Z10	-0,30750	-91,30750	2012-02-28	10:55:00	8	SERRANIDAE	Mycteroperca olfax	37	0	catch	0.0061	3.2	0.636173
Z100	-0,62497	-89,62497	2012-03-20	09:52:00	6	LABRIDAE	Semicossyphus darwini	41	0	catch	0.1122	2.4973	1.19563
Z101	-0,62605	-89,62605	2012-03-20	10:01:00	26	LABRIDAE	Semicossyphus darwini	61	0	catch	0.1122	2.4973	3.22476
Z101	-0,62605	-89,62605	2012-03-20	10:01:00	26	LABRIDAE	Semicossyphus darwini	55	0	catch	0.1122	2.4973	2.49001
Z101	-0,62605	-89,62605	2012-03-20	10:01:00	26	SERRANIDAE	Paralabrax albomaculatus	44	0	catch	0.0180026	3.037	1.76401
Z103	-1,85621	-89,85621	2012-03-21	10:01:00	14	SYNODONTIDAE	Synodus lacertinus	41	1	bait	0	0	0
Z104	-1,85532	-89,85532	2012-03-21	10:18:00	7	SYNODONTIDAE	Synodus lacertinus	27	1	bait	0	0	0
Z104	-1,85532	-89,85532	2012-03-21	10:18:00	7	SCORPAENIDAE	Pontinus clemensi	49	0	catch	0.0054	3.2072	1.42295
Z104	-1,85532	-89,85532	2012-03-21	10:18:00	7	SCORPAENIDAE	Pontinus clemensi	57	0	catch	0.0054	3.2072	2.31119
Z105	-1,85478	-89,85478	2012-03-21	10:25:00	20	SCORPAENIDAE	Pontinus clemensi	37	1	bait	0.0054	3.2072	0.578003
Z105	-1,85478	-89,85478	2012-03-21	10:25:00	20	SCORPAENIDAE	Pontinus clemensi	47	0	catch	0.0054	3.2072	1.24493
Z105	-1,85478	-89,85478	2012-03-21	10:25:00	20	SCORPAENIDAE	Pontinus clemensi	52	0	catch	0.0054	3.2072	1.72171
Z106	-1,85548	-89,85548	2012-03-21	10:46:00	15	SCORPAENIDAE	Pontinus clemensi	34	0	catch	0.0054	3.2072	0.44071
Z106	-1,85548	-89,85548	2012-03-21	10:46:00	15	SCORPAENIDAE	Pontinus clemensi	36	0	catch	0.0054	3.2072	0.52938
Z106	-1,85548	-89,85548	2012-03-21	10:46:00	15	SCORPAENIDAE	Pontinus clemensi	36	1	bait	0.0054	3.2072	0.52938
Z106	-1,85548	-89,85548	2012-03-21	10:46:00	15	SCORPAENIDAE	Pontinus clemensi	56	0	catch	0.0054	3.2072	2.18365
Z107	-1,85546	-89,85546	2012-03-21	11:03:00	28	SCORPAENIDAE	Pontinus clemensi	39	0	catch	0.0054	3.2072	0.684315
Z107	-1,85546	-89,85546	2012-03-21	11:03:00	28	SCORPAENIDAE	Pontinus clemensi	42	0	catch	0.0054	3.2072	0.867918
Z107	-1,85546	-89,85546	2012-03-21	11:03:00	28	SCORPAENIDAE	Pontinus clemensi	44	0	catch	0.0054	3.2072	1.00757
Z107	-1,85546	-89,85546	2012-03-21	11:03:00	28	SCORPAENIDAE	Pontinus clemensi	50	0	catch	0.0054	3.2072	1.5182
Z107	-1,85546	-89,85546	2012-03-21	11:03:00	28	SCORPAENIDAE	Pontinus clemensi	54	0	catch	0.0054	3.2072	1.94324
Z108	-1,85482	-89,85482	2012-03-21	11:32:00	23	SCORPAENIDAE	Pontinus clemensi	43	0	catch	0.0054	3.2072	0.935952
Z109	-1,85603	-89,85603	2012-03-21	12:05:00	10	SCORPAENIDAE	Pontinus clemensi	45	0	catch	0.0054	3.2072	1.08287
Z11	-0,30750	-91,30750	2012-02-28	11:05:00	34	SERRANIDAE	Mycteroperca olfax	54	0	catch	0.0061	3.2	2.133
Z11	-0,30750	-91,30750	2012-02-28	11:05:00	34	SERRANIDAE	Mycteroperca olfax	47	0	catch	0.0061	3.2	1.36786
Z11	-0,30750	-91,30750	2012-02-28	11:05:00	34	SERRANIDAE	Mycteroperca olfax	43	0	catch	0.0061	3.2	1.02903
Z11	-0,30750	-91,30750	2012-02-28	11:05:00	34	SERRANIDAE	Mycteroperca olfax	46	0	catch	0.0061	3.2	1.27689
Z11	-0,30750	-91,30750	2012-02-28	11:05:00	34	SERRANIDAE	Mycteroperca olfax	48	0	catch	0.0061	3.2	1.46319
Z11	-0,30750	-91,30750	2012-02-28	11:05:00	34	HAEMULIDAE	Anisotremus scuderii	36	1	discard alive	0.0569	2.91	1.92288
Z11	-0,30750	-91,30750	2012-02-28	11:05:00	34	HAEMULIDAE	Anisotremus scuderii	34	1	bait	0.0569	2.91	1.62823
Z11	-0,30750	-91,30750	2012-02-28	11:05:00	34	SERRANIDAE	Mycteroperca olfax	34	0	catch	0.0061	3.2	0.485358
Z11	-0,30750	-91,30750	2012-02-28	11:05:00	34	SERRANIDAE	Mycteroperca olfax	46	0	catch	0.0061	3.2	1.27689
Z11	-0,30750	-91,30750	2012-02-28	11:05:00	34	SERRANIDAE	Mycteroperca olfax	54	0	catch	0.0061	3.2	2.133
Z11	-0,30750	-91,30750	2012-02-28	11:05:00	34	SERRANIDAE	Mycteroperca olfax	48	0	catch	0.0061	3.2	1.46319
Z11	-0,30750	-91,30750	2012-02-28	11:05:00	34	SERRANIDAE	Mycteroperca olfax	47	0	catch	0.0061	3.2	1.36786
Z11	-0,30750	-91,30750	2012-02-28	11:05:00	34	SERRANIDAE	Mycteroperca olfax	49	0	catch	0.0061	3.2	1.56299
Z11	-0,30750	-91,30750	2012-02-28	11:05:00	34	SERRANIDAE	Mycteroperca olfax	59	0	catch	0.0061	3.2	2.83176
Z11	-0,30750	-91,30750	2012-02-28	11:05:00	34	SERRANIDAE	Mycteroperca olfax	45	0	catch	0.0061	3.2	1.19017
Z11	-0,30750	-91,30750	2012-02-28	11:05:00	34	SERRANIDAE	Mycteroperca olfax	41	0	catch	0.0061	3.2	0.883564
Z11	-0,30750	-91,30750	2012-02-28	11:05:00	34	SERRANIDAE	Mycteroperca olfax	60	0	catch	0.0061	3.2	2.98823
Z11	-0,30750	-91,30750	2012-02-28	11:05:00	34	SERRANIDAE	Mycteroperca olfax	55	0	catch	0.0061	3.2	2.26199
Z11	-0,30750	-91,30750	2012-02-28	11:05:00	34	SERRANIDAE	Mycteroperca olfax	65	0	catch	0.0061	3.2	3.86058
Z11	-0,30750	-91,30750	2012-02-28	11:05:00	34	SERRANIDAE	Mycteroperca olfax	46	0	catch	0.0061	3.2	1.27689
Z11	-0,30750	-91,30750	2012-02-28	11:05:00	34	SERRANIDAE	Mycteroperca olfax	39	0	catch	0.0061	3.2	0.752899
Z11	-0,30750	-91,30750	2012-02-28	11:05:00	34	SERRANIDAE	Mycteroperca olfax	48	0	catch	0.0061	3.2	1.46319
Z11	-0,30750	-91,30750	2012-02-28	11:05:00	34	SERRANIDAE	Paralabrax albomaculatus	42	0	catch	0.0180026	3.037	1.53159
Z110	-1,90174	-89,90174	2012-03-21	13:41:00	5	#N/A	N/A	N/A	N/A	N/A	N/A	N/A	0
Z111	-1,90292	-89,90292	2012-03-21	13:47:00	23	MaLACANTHIDAE	Caulolatilus affinis	51	0	catch	0.0123	3	1.63161
Z111	-1,90292	-89,90292	2012-03-21	13:47:00	23	MaLACANTHIDAE	Caulolatilus affinis	46	0	catch	0.0123	3	1.19723
Z112	-1,90318	-89,90318	2012-03-21	14:10:00	12	MALACANTHIDAE	Caulolatilus princeps	43	0	catch	0.0239	3	1.90022
Z113	-1,57481	-89,57481	2012-04-03	11:36:00	17	SCORPAENIDAE	Pontinus clemensi	31	1	bait	0.0054	3.2072	0.327709
Z113	-1,57481	-89,57481	2012-04-03	11:36:00	17	SCORPAENIDAE	Pontinus clemensi	37	0	catch	0.0054	3.2072	0.578003
Z113	-1,57481	-89,57481	2012-04-03	11:36:00	17	SCORPAENIDAE	Pontinus clemensi	34	1	bait	0.0054	3.2072	0.44071
Z113	-1,57481	-89,57481	2012-04-03	11:36:00	17	SCORPAENIDAE	Pontinus clemensi	38	1	bait	0.0054	3.2072	0.629616
Z113	-1,57481	-89,57481	2012-04-03	11:36:00	17	SCORPAENIDAE	Pontinus clemensi	43	0	catch	0.0054	3.2072	0.935952
Z113	-1,57481	-89,57481	2012-04-03	11:36:00	17	SCORPAENIDAE	Pontinus clemensi	44	0	catch	0.0054	3.2072	1.00757
Z113	-1,57481	-89,57481	2012-04-03	11:36:00	17	SCORPAENIDAE	Pontinus clemensi	45	0	catch	0.0054	3.2072	1.08287
Z113	-1,57481	-89,57481	2012-04-03	11:36:00	17	SCORPAENIDAE	Pontinus clemensi	45	0	catch	0.0054	3.2072	1.08287
Z113	-1,57481	-89,57481	2012-04-03	11:36:00	17	SCORPAENIDAE	Pontinus clemensi	46	0	catch	0.0054	3.2072	1.16196
Z113	-1,57481	-89,57481	2012-04-03	11:36:00	17	SCORPAENIDAE	Pontinus clemensi	46	0	catch	0.0054	3.2072	1.16196
Z113	-1,57481	-89,57481	2012-04-03	11:36:00	17	SCORPAENIDAE	Pontinus clemensi	47	0	catch	0.0054	3.2072	1.24493
Z113	-1,57481	-89,57481	2012-04-03	11:36:00	17	SCORPAENIDAE	Pontinus clemensi	49	0	catch	0.0054	3.2072	1.42295
Z113	-1,57481	-89,57481	2012-04-03	11:36:00	17	SCORPAENIDAE	Pontinus clemensi	50	0	catch	0.0054	3.2072	1.5182
Z113	-1,57481	-89,57481	2012-04-03	11:36:00	17	SCORPAENIDAE	Pontinus clemensi	51	0	catch	0.0054	3.2072	1.61776
Z113	-1,57481	-89,57481	2012-04-03	11:36:00	17	SCORPAENIDAE	Pontinus clemensi	53	0	catch	0.0054	3.2072	1.83017
Z113	-1,57481	-89,57481	2012-04-03	11:36:00	17	SCORPAENIDAE	Pontinus clemensi	64	0	catch	0.0054	3.2072	3.351
Z114	-1,57401	-89,57401	2012-04-03	11:54:00	13	0	no catch	N/A	N/A	N/A	0	0	0
Z115	-1,57508	-89,57508	2012-04-03	13:08:00	25	0	no catch	N/A	N/A	N/A	0	0	0
Z116	-1,57516	-89,57516	2012-04-03	14:01:00	19	0	no catch	N/A	N/A	N/A	0	0	0
Z117	-1,57516	-89,57516	2012-04-03	15:01:00	24	0	no catch	N/A	N/A	N/A	0	0	0
Z118	-1,74775	-89,74775	2012-04-03	15:28:00	25	MAMMALIA	Zalophus californiani	N/A	1	not landed	0	0	100
Z119	-1,57133	-89,57133	2012-04-03	15:54:00	14	SCORPAENIDAE	Pontinus clemensi	46	0	personal use	0.0054	3.2072	1.16196
Z12	-0,30560	-91,30560	2012-02-28	11:41:00	9	SERRANIDAE	Mycteroperca olfax	48	0	catch	0.0061	3.2	1.46319
Z12	-0,30560	-91,30560	2012-02-28	11:41:00	9	HAEMULIDAE	Anisotremus scuderii	33	1	bait	0.0569	2.91	1.49275
Z12	-0,30560	-91,30560	2012-02-28	11:41:00	9	HAEMULIDAE	Anisotremus interruptus	30	1	bait	0.0569	2.91	1.13119
Z12	-0,30560	-91,30560	2012-02-28	11:41:00	9	HAEMULIDAE	Anisotremus scuderii	34	1	bait	0.0569	2.91	1.62823
Z12	-0,30560	-91,30560	2012-02-28	11:41:00	9	HAEMULIDAE	Anisotremus interruptus	37	1	bait	0.0569	2.91	2.08247
Z12	-0,30560	-91,30560	2012-02-28	11:41:00	9	HAEMULIDAE	Anisotremus scuderii	33	1	bait	0.0569	2.91	1.49275
Z12	-0,30560	-91,30560	2012-02-28	11:41:00	9	HAEMULIDAE	Anisotremus scuderii	38	1	bait	0.0569	2.91	2.25052
Z12	-0,30560	-91,30560	2012-02-28	11:41:00	9	HAEMULIDAE	Anisotremus scuderii	34	1	discard alive	0.0569	2.91	1.62823
Z12	-0,30560	-91,30560	2012-02-28	11:41:00	9	HAEMULIDAE	Anisotremus scuderii	32	1	bait	0.0569	2.91	1.36489
Z120	-1,37319	-89,37319	2012-04-03	16:15:00	9	0	no catch	0	0	N/A	0	0	0
Z121	-1,63806	-89,63806	2012-04-04	07:23:00	9	0	no catch	0	0	N/A	0	0	0
Z122	-1,63798	-89,63798	2012-04-04	07:34:00	6	0	no catch	0	0	N/A	0	0	0
Z123	-1,63861	-89,63861	2012-04-04	07:42:00	5	0	no catch	0	0	N/A	0	0	0
Z124	-1,66913	-89,66913	2012-04-04	08:04:00	26	MALACANTHIDAE	Caulolatilus princeps	32	1	bait	0.0239	3	0.783155
Z124	-1,66913	-89,66913	2012-04-04	08:04:00	26	MALACANTHIDAE	Caulolatilus princeps	34	1	bait	0.0239	3	0.939366
Z124	-1,66913	-89,66913	2012-04-04	08:04:00	26	MALACANTHIDAE	Caulolatilus princeps	34	1	bait	0.0239	3	0.939366
Z124	-1,66913	-89,66913	2012-04-04	08:04:00	26	MALACANTHIDAE	Caulolatilus princeps	38	1	bait	0.0239	3	1.31144
Z124	-1,66913	-89,66913	2012-04-04	08:04:00	26	MALACANTHIDAE	Caulolatilus princeps	40	1	bait	0.0239	3	1.5296
Z124	-1,66913	-89,66913	2012-04-04	08:04:00	26	MALACANTHIDAE	Caulolatilus princeps	41	0	catch	0.0239	3	1.64721
Z124	-1,66913	-89,66913	2012-04-04	08:04:00	26	MALACANTHIDAE	Caulolatilus princeps	42	0	catch	0.0239	3	1.7707
Z124	-1,66913	-89,66913	2012-04-04	08:04:00	26	MALACANTHIDAE	Caulolatilus princeps	42	0	catch	0.0239	3	1.7707
Z124	-1,66913	-89,66913	2012-04-04	08:04:00	26	MALACANTHIDAE	Caulolatilus princeps	44	0	catch	0.0239	3	2.0359
Z125	-1,66741	-89,66741	2012-04-04	08:32:00	20	MALACANTHIDAE	Caulolatilus princeps	37	0	personal use	0.0239	3	1.21061
Z125	-1,66741	-89,66741	2012-04-04	08:32:00	20	SERRANIDAE	Epinephelus cifuentesi	43	0	catch	0.0292	3	2.3216
Z125	-1,66741	-89,66741	2012-04-04	08:32:00	20	SERRANIDAE	Paralabrax albomaculatus	38	0	catch	0.0180026	3.037	1.13015
Z125	-1,66741	-89,66741	2012-04-04	08:32:00	20	MALACANTHIDAE	Caulolatilus princeps	38	0	personal use	0.0239	3	1.31144
Z125	-1,66741	-89,66741	2012-04-04	08:32:00	20	MALACANTHIDAE	Caulolatilus princeps	41	0	personal use	0.0239	3	1.64721
Z125	-1,66741	-89,66741	2012-04-04	08:32:00	20	MALACANTHIDAE	Caulolatilus princeps	43	0	personal use	0.0239	3	1.90022
Z126	-1,66830	-89,66830	2012-04-04	08:54:00	19	MALACANTHIDAE	Caulolatilus princeps	36	1	bait	0.0239	3	1.11508
Z126	-1,66830	-89,66830	2012-04-04	08:54:00	19	MALACANTHIDAE	Caulolatilus princeps	37	0	personal use	0.0239	3	1.21061
Z126	-1,66830	-89,66830	2012-04-04	08:54:00	19	MALACANTHIDAE	Caulolatilus princeps	37	0	personal use	0.0239	3	1.21061
Z126	-1,66830	-89,66830	2012-04-04	08:54:00	19	MALACANTHIDAE	Caulolatilus princeps	39	0	personal use	0.0239	3	1.41772
Z126	-1,66830	-89,66830	2012-04-04	08:54:00	19	MALACANTHIDAE	Caulolatilus princeps	39	0	personal use	0.0239	3	1.41772
Z126	-1,66830	-89,66830	2012-04-04	08:54:00	19	MALACANTHIDAE	Caulolatilus princeps	40	0	personal use	0.0239	3	1.5296
Z126	-1,66830	-89,66830	2012-04-04	08:54:00	19	MALACANTHIDAE	Caulolatilus princeps	41	0	personal use	0.0239	3	1.64721
Z127	-1,66893	-89,66893	2012-04-04	09:15:00	15	MALACANTHIDAE	Caulolatilus princeps	38	0	personal use	0.0239	3	1.31144
Z127	-1,66893	-89,66893	2012-04-04	09:15:00	15	MALACANTHIDAE	Caulolatilus princeps	41	0	personal use	0.0239	3	1.64721
Z127	-1,66893	-89,66893	2012-04-04	09:15:00	15	MALACANTHIDAE	Caulolatilus princeps	41	0	personal use	0.0239	3	1.64721
Z127	-1,66893	-89,66893	2012-04-04	09:15:00	15	MALACANTHIDAE	Caulolatilus princeps	42	0	personal use	0.0239	3	1.7707
Z127	-1,66893	-89,66893	2012-04-04	09:15:00	15	MALACANTHIDAE	Caulolatilus princeps	42	0	personal use	0.0239	3	1.7707
Z127	-1,66893	-89,66893	2012-04-04	09:15:00	15	MALACANTHIDAE	Caulolatilus princeps	42	0	personal use	0.0239	3	1.7707
Z128	-1,66950	-89,66950	2012-04-04	09:34:00	16	MALACANTHIDAE	Caulolatilus princeps	36	1	bait	0.0239	3	1.11508
Z128	-1,66950	-89,66950	2012-04-04	09:34:00	16	MALACANTHIDAE	Caulolatilus princeps	37	1	bait	0.0239	3	1.21061
Z128	-1,66950	-89,66950	2012-04-04	09:34:00	16	MALACANTHIDAE	Caulolatilus princeps	39	0	personal use	0.0239	3	1.41772
Z128	-1,66950	-89,66950	2012-04-04	09:34:00	16	MALACANTHIDAE	Caulolatilus princeps	39	0	personal use	0.0239	3	1.41772
Z128	-1,66950	-89,66950	2012-04-04	09:34:00	16	MALACANTHIDAE	Caulolatilus princeps	41	0	personal use	0.0239	3	1.64721
Z128	-1,66950	-89,66950	2012-04-04	09:34:00	16	MALACANTHIDAE	Caulolatilus princeps	43	0	personal use	0.0239	3	1.90022
Z128	-1,66950	-89,66950	2012-04-04	09:34:00	16	MALACANTHIDAE	Caulolatilus princeps	44	0	personal use	0.0239	3	2.0359
Z128	-1,66950	-89,66950	2012-04-04	09:34:00	16	MALACANTHIDAE	Caulolatilus princeps	44	0	personal use	0.0239	3	2.0359
Z128	-1,66950	-89,66950	2012-04-04	09:34:00	16	MALACANTHIDAE	Caulolatilus princeps	49	0	catch	0.0239	3	2.81181
Z129	-1,66864	-89,66864	2012-04-04	10:04:00	15	MALACANTHIDAE	Caulolatilus princeps	44	0	personal use	0.0239	3	2.0359
Z13	-0,30002	-91,30002	2012-02-28	12:40:00	5	SCOMBRIDAE	Scomberomorus sierra	90	1	bait	0.0102433	2.97198	6.58286
Z130	-1,66965	-89,66965	2012-04-04	10:22:00	9	MAMMALIA	Zalophus californiani	N/A	1	not landed	0	0	N/A
Z130	-1,66965	-89,66965	2012-04-04	10:22:00	9	MALACANTHIDAE	Caulolatilus princeps	45	0	personal use	0.0239	3	2.17789
Z131	-1,66874	-89,66874	2012-04-04	10:31:00	6	0	no catch	0	0	N/A	0	0	0
Z132	-1,66741	-89,66741	2012-04-04	15:19:00	12	0	no catch	0	0	N/A	0	0	0
Z133	-1,66401	-89,66401	2012-04-04	16:01:00	9	0	no catch	0	0	N/A	0	0	0
Z134	-0,81941	-89,81941	2012-04-26	08:24:00	51	SCORPAENIDAE	Pontinus clemensi	26	1	bait	0.0054	3.2072	0.186422
Z134	-0,81941	-89,81941	2012-04-26	08:24:00	51	SCORPAENIDAE	Pontinus clemensi	38	1	bait	0.0054	3.2072	0.629616
Z134	-0,81941	-89,81941	2012-04-26	08:24:00	51	SCORPAENIDAE	Pontinus clemensi	40	0	catch	0.0054	3.2072	0.742199
Z134	-0,81941	-89,81941	2012-04-26	08:24:00	51	SCORPAENIDAE	Pontinus clemensi	40	0	catch	0.0054	3.2072	0.742199
Z134	-0,81941	-89,81941	2012-04-26	08:24:00	51	SCORPAENIDAE	Pontinus clemensi	39	1	bait	0.0054	3.2072	0.684315
Z134	-0,81941	-89,81941	2012-04-26	08:24:00	51	SCORPAENIDAE	Pontinus clemensi	48	0	catch	0.0054	3.2072	1.3319
Z134	-0,81941	-89,81941	2012-04-26	08:24:00	51	SCORPAENIDAE	Pontinus clemensi	50	0	catch	0.0054	3.2072	1.5182
Z134	-0,81941	-89,81941	2012-04-26	08:24:00	51	SCORPAENIDAE	Pontinus clemensi	52	0	catch	0.0054	3.2072	1.72171
Z134	-0,81941	-89,81941	2012-04-26	08:24:00	51	SCORPAENIDAE	Pontinus clemensi	53	0	catch	0.0054	3.2072	1.83017
Z135	-0,81889	-89,81889	2012-04-26	09:22:00	28	SCORPAENIDAE	Pontinus clemensi	46	0	catch	0.0054	3.2072	1.16196
Z135	-0,81889	-89,81889	2012-04-26	09:22:00	28	SCORPAENIDAE	Pontinus clemensi	47	0	catch	0.0054	3.2072	1.24493
Z135	-0,81889	-89,81889	2012-04-26	09:22:00	28	SCORPAENIDAE	Pontinus clemensi	52	0	catch	0.0054	3.2072	1.72171
Z135	-0,81889	-89,81889	2012-04-26	09:22:00	28	SERRANIDAE	Paralabrax albomaculatus	58	0	catch	0.0180026	3.037	4.08192
Z136	-0,82178	-89,82178	2012-04-26	09:52:00	18	SCORPAENIDAE	Pontinus clemensi	43	0	catch	0.0054	3.2072	0.935952
Z136	-0,82178	-89,82178	2012-04-26	09:52:00	18	SCORPAENIDAE	Pontinus clemensi	48	0	catch	0.0054	3.2072	1.3319
Z137	-0,81889	-89,81889	2012-04-26	10:12:00	20	SCORPAENIDAE	Pontinus clemensi	31	1	bait	0.0054	3.2072	0.327709
Z137	-0,81889	-89,81889	2012-04-26	10:12:00	20	SCORPAENIDAE	Pontinus clemensi	34	1	bait	0.0054	3.2072	0.44071
Z137	-0,81889	-89,81889	2012-04-26	10:12:00	20	SCORPAENIDAE	Pontinus clemensi	38	0	catch	0.0054	3.2072	0.629616
Z137	-0,81889	-89,81889	2012-04-26	10:12:00	20	SERRANIDAE	Paralabrax albomaculatus	40	0	catch	0.0180026	3.037	1.32066
Z137	-0,81889	-89,81889	2012-04-26	10:12:00	20	SCORPAENIDAE	Pontinus clemensi	46	0	catch	0.0054	3.2072	1.16196
Z138	-0,80266	-89,80266	2012-04-26	10:38:00	350	SCORPAENIDAE	Pontinus clemensi	31	0	catch	0.0054	3.2072	0.327709
Z138	-0,80266	-89,80266	2012-04-26	10:38:00	350	SCORPAENIDAE	Pontinus clemensi	33	0	catch	0.0054	3.2072	0.400472
Z138	-0,80266	-89,80266	2012-04-26	10:38:00	350	SCORPAENIDAE	Pontinus clemensi	34	0	catch	0.0054	3.2072	0.44071
Z138	-0,80266	-89,80266	2012-04-26	10:38:00	350	SCORPAENIDAE	Pontinus clemensi	27	1	bait	0.0054	3.2072	0.210409
Z138	-0,80266	-89,80266	2012-04-26	10:38:00	350	SCORPAENIDAE	Pontinus clemensi	35	0	catch	0.0054	3.2072	0.483647
Z138	-0,80266	-89,80266	2012-04-26	10:38:00	350	SCORPAENIDAE	Pontinus clemensi	29	1	bait	0.0054	3.2072	0.264604
Z138	-0,80266	-89,80266	2012-04-26	10:38:00	350	SCORPAENIDAE	Pontinus clemensi	30	1	bait	0.0054	3.2072	0.294997
Z138	-0,80266	-89,80266	2012-04-26	10:38:00	350	SCORPAENIDAE	Pontinus clemensi	36	0	catch	0.0054	3.2072	0.52938
Z138	-0,80266	-89,80266	2012-04-26	10:38:00	350	SCORPAENIDAE	Pontinus clemensi	37	0	catch	0.0054	3.2072	0.578003
Z138	-0,80266	-89,80266	2012-04-26	10:38:00	350	SCORPAENIDAE	Pontinus clemensi	37	0	catch	0.0054	3.2072	0.578003
Z138	-0,80266	-89,80266	2012-04-26	10:38:00	350	SCORPAENIDAE	Pontinus clemensi	37	0	catch	0.0054	3.2072	0.578003
Z138	-0,80266	-89,80266	2012-04-26	10:38:00	350	SCORPAENIDAE	Pontinus clemensi	37	0	catch	0.0054	3.2072	0.578003
Z138	-0,80266	-89,80266	2012-04-26	10:38:00	350	SCORPAENIDAE	Pontinus clemensi	37	0	catch	0.0054	3.2072	0.578003
Z138	-0,80266	-89,80266	2012-04-26	10:38:00	350	SCORPAENIDAE	Pontinus clemensi	34	1	bait	0.0054	3.2072	0.44071
Z138	-0,80266	-89,80266	2012-04-26	10:38:00	350	SCORPAENIDAE	Pontinus clemensi	34	1	bait	0.0054	3.2072	0.44071
Z138	-0,80266	-89,80266	2012-04-26	10:38:00	350	SCORPAENIDAE	Pontinus clemensi	38	0	catch	0.0054	3.2072	0.629616
Z138	-0,80266	-89,80266	2012-04-26	10:38:00	350	SCORPAENIDAE	Pontinus clemensi	38	0	catch	0.0054	3.2072	0.629616
Z138	-0,80266	-89,80266	2012-04-26	10:38:00	350	SCORPAENIDAE	Pontinus clemensi	38	0	catch	0.0054	3.2072	0.629616
Z138	-0,80266	-89,80266	2012-04-26	10:38:00	350	SCORPAENIDAE	Pontinus clemensi	34	1	bait	0.0054	3.2072	0.44071
Z138	-0,80266	-89,80266	2012-04-26	10:38:00	350	SCORPAENIDAE	Pontinus clemensi	38	0	catch	0.0054	3.2072	0.629616
Z138	-0,80266	-89,80266	2012-04-26	10:38:00	350	SCORPAENIDAE	Pontinus clemensi	38	0	catch	0.0054	3.2072	0.629616
Z138	-0,80266	-89,80266	2012-04-26	10:38:00	350	SCORPAENIDAE	Pontinus clemensi	38	0	catch	0.0054	3.2072	0.629616
Z138	-0,80266	-89,80266	2012-04-26	10:38:00	350	SCORPAENIDAE	Pontinus clemensi	35	1	bait	0.0054	3.2072	0.483647
Z138	-0,80266	-89,80266	2012-04-26	10:38:00	350	SCORPAENIDAE	Pontinus clemensi	35	1	bait	0.0054	3.2072	0.483647
Z138	-0,80266	-89,80266	2012-04-26	10:38:00	350	SCORPAENIDAE	Pontinus clemensi	35	1	bait	0.0054	3.2072	0.483647
Z138	-0,80266	-89,80266	2012-04-26	10:38:00	350	SCORPAENIDAE	Pontinus clemensi	39	0	catch	0.0054	3.2072	0.684315
Z138	-0,80266	-89,80266	2012-04-26	10:38:00	350	SCORPAENIDAE	Pontinus clemensi	39	0	catch	0.0054	3.2072	0.684315
Z138	-0,80266	-89,80266	2012-04-26	10:38:00	350	SCORPAENIDAE	Pontinus clemensi	39	0	catch	0.0054	3.2072	0.684315
Z138	-0,80266	-89,80266	2012-04-26	10:38:00	350	SERRANIDAE	Epinephelus (Hyporthodus) mystacinusn	78	0	catch	13.068	1.4078	6.02421
Z138	-0,80266	-89,80266	2012-04-26	10:38:00	350	SCORPAENIDAE	Pontinus clemensi	40	0	catch	0.0054	3.2072	0.742199
Z138	-0,80266	-89,80266	2012-04-26	10:38:00	350	SCORPAENIDAE	Pontinus clemensi	40	0	catch	0.0054	3.2072	0.742199
Z138	-0,80266	-89,80266	2012-04-26	10:38:00	350	SCORPAENIDAE	Pontinus clemensi	38	1	bait	0.0054	3.2072	0.629616
Z138	-0,80266	-89,80266	2012-04-26	10:38:00	350	SCORPAENIDAE	Pontinus clemensi	41	0	catch	0.0054	3.2072	0.803367
Z138	-0,80266	-89,80266	2012-04-26	10:38:00	350	SCORPAENIDAE	Pontinus clemensi	41	0	catch	0.0054	3.2072	0.803367
Z138	-0,80266	-89,80266	2012-04-26	10:38:00	350	SCORPAENIDAE	Pontinus clemensi	41	0	catch	0.0054	3.2072	0.803367
Z138	-0,80266	-89,80266	2012-04-26	10:38:00	350	SCORPAENIDAE	Pontinus clemensi	41	0	catch	0.0054	3.2072	0.803367
Z138	-0,80266	-89,80266	2012-04-26	10:38:00	350	SERRANIDAE	Epinephelus (Hyporthodus) mystacinusn	88	0	catch	13.068	1.4078	7.13924
Z138	-0,80266	-89,80266	2012-04-26	10:38:00	350	SCORPAENIDAE	Pontinus clemensi	42	0	catch	0.0054	3.2072	0.867918
Z138	-0,80266	-89,80266	2012-04-26	10:38:00	350	SCORPAENIDAE	Pontinus clemensi	42	0	catch	0.0054	3.2072	0.867918
Z138	-0,80266	-89,80266	2012-04-26	10:38:00	350	SCORPAENIDAE	Pontinus clemensi	42	0	catch	0.0054	3.2072	0.867918
Z138	-0,80266	-89,80266	2012-04-26	10:38:00	350	SCORPAENIDAE	Pontinus clemensi	42	0	catch	0.0054	3.2072	0.867918
Z138	-0,80266	-89,80266	2012-04-26	10:38:00	350	SCORPAENIDAE	Pontinus clemensi	42	0	catch	0.0054	3.2072	0.867918
Z138	-0,80266	-89,80266	2012-04-26	10:38:00	350	SCORPAENIDAE	Pontinus clemensi	42	0	catch	0.0054	3.2072	0.867918
Z138	-0,80266	-89,80266	2012-04-26	10:38:00	350	SCORPAENIDAE	Pontinus clemensi	42	0	catch	0.0054	3.2072	0.867918
Z138	-0,80266	-89,80266	2012-04-26	10:38:00	350	SCORPAENIDAE	Pontinus clemensi	42	0	catch	0.0054	3.2072	0.867918
Z138	-0,80266	-89,80266	2012-04-26	10:38:00	350	SCORPAENIDAE	Pontinus clemensi	42	0	catch	0.0054	3.2072	0.867918
Z138	-0,80266	-89,80266	2012-04-26	10:38:00	350	SCORPAENIDAE	Pontinus clemensi	43	0	catch	0.0054	3.2072	0.935952
Z138	-0,80266	-89,80266	2012-04-26	10:38:00	350	SCORPAENIDAE	Pontinus clemensi	43	0	catch	0.0054	3.2072	0.935952
Z138	-0,80266	-89,80266	2012-04-26	10:38:00	350	SCORPAENIDAE	Pontinus clemensi	44	0	catch	0.0054	3.2072	1.00757
Z138	-0,80266	-89,80266	2012-04-26	10:38:00	350	SCORPAENIDAE	Pontinus clemensi	44	0	catch	0.0054	3.2072	1.00757
Z138	-0,80266	-89,80266	2012-04-26	10:38:00	350	SCORPAENIDAE	Pontinus clemensi	44	0	catch	0.0054	3.2072	1.00757
Z138	-0,80266	-89,80266	2012-04-26	10:38:00	350	SCORPAENIDAE	Pontinus clemensi	45	0	catch	0.0054	3.2072	1.08287
Z138	-0,80266	-89,80266	2012-04-26	10:38:00	350	SCORPAENIDAE	Pontinus clemensi	46	0	catch	0.0054	3.2072	1.16196
Z138	-0,80266	-89,80266	2012-04-26	10:38:00	350	SCORPAENIDAE	Pontinus clemensi	46	0	catch	0.0054	3.2072	1.16196
Z138	-0,80266	-89,80266	2012-04-26	10:38:00	350	SCORPAENIDAE	Pontinus clemensi	46	0	catch	0.0054	3.2072	1.16196
Z138	-0,80266	-89,80266	2012-04-26	10:38:00	350	SCORPAENIDAE	Pontinus clemensi	47	0	catch	0.0054	3.2072	1.24493
Z138	-0,80266	-89,80266	2012-04-26	10:38:00	350	SCORPAENIDAE	Pontinus clemensi	47	0	catch	0.0054	3.2072	1.24493
Z138	-0,80266	-89,80266	2012-04-26	10:38:00	350	SCORPAENIDAE	Pontinus clemensi	48	0	catch	0.0054	3.2072	1.3319
Z138	-0,80266	-89,80266	2012-04-26	10:38:00	350	SCORPAENIDAE	Pontinus clemensi	48	0	catch	0.0054	3.2072	1.3319
Z138	-0,80266	-89,80266	2012-04-26	10:38:00	350	SCORPAENIDAE	Pontinus clemensi	49	0	catch	0.0054	3.2072	1.42295
Z138	-0,80266	-89,80266	2012-04-26	10:38:00	350	SCORPAENIDAE	Pontinus clemensi	49	0	catch	0.0054	3.2072	1.42295
Z138	-0,80266	-89,80266	2012-04-26	10:38:00	350	SCORPAENIDAE	Pontinus clemensi	50	0	catch	0.0054	3.2072	1.5182
Z138	-0,80266	-89,80266	2012-04-26	10:38:00	350	SCORPAENIDAE	Pontinus clemensi	51	0	catch	0.0054	3.2072	1.61776
Z138	-0,80266	-89,80266	2012-04-26	10:38:00	350	SCORPAENIDAE	Pontinus clemensi	52	0	catch	0.0054	3.2072	1.72171
Z138	-0,80266	-89,80266	2012-04-26	10:38:00	350	SCORPAENIDAE	Pontinus clemensi	52	0	catch	0.0054	3.2072	1.72171
Z138	-0,80266	-89,80266	2012-04-26	10:38:00	350	SCORPAENIDAE	Pontinus clemensi	53	0	catch	0.0054	3.2072	1.83017
Z138	-0,80266	-89,80266	2012-04-26	10:38:00	350	SCORPAENIDAE	Pontinus clemensi	54	0	catch	0.0054	3.2072	1.94324
Z138	-0,80266	-89,80266	2012-04-26	10:38:00	350	SCORPAENIDAE	Pontinus clemensi	54	0	personal use	0.0054	3.2072	1.94324
Z138	-0,80266	-89,80266	2012-04-26	10:38:00	350	SCORPAENIDAE	Pontinus clemensi	55	0	catch	0.0054	3.2072	2.06103
Z138	-0,80266	-89,80266	2012-04-26	10:38:00	350	SCORPAENIDAE	Pontinus clemensi	56	0	personal use	0.0054	3.2072	2.18365
Z138	-0,80266	-89,80266	2012-04-26	10:38:00	350	SCORPAENIDAE	Pontinus clemensi	57	0	catch	0.0054	3.2072	2.31119
Z138	-0,80266	-89,80266	2012-04-26	10:38:00	350	SCORPAENIDAE	Pontinus clemensi	58	0	catch	0.0054	3.2072	2.44377
Z138	-0,80266	-89,80266	2012-04-26	10:38:00	350	SCORPAENIDAE	Pontinus clemensi	61	0	catch	0.0054	3.2072	2.87279
Z138	-0,80266	-89,80266	2012-04-26	10:38:00	350	SCORPAENIDAE	Pontinus clemensi	61	0	catch	0.0054	3.2072	2.87279
Z138	-0,80266	-89,80266	2012-04-26	10:38:00	350	SCORPAENIDAE	Pontinus clemensi	65	0	catch	0.0054	3.2072	3.52184
Z138	-0,80266	-89,80266	2012-04-26	10:38:00	350	SCORPAENIDAE	Pontinus clemensi	65	0	catch	0.0054	3.2072	3.52184
Z139	-0,23660	-89,23660	2012-06-04	11:37:00	18	HAEMULIDAE	Anisotremus interruptus	43	1	bait	0.0569	2.91	3.22482
Z139	-0,23660	-89,23660	2012-06-04	11:37:00	18	HAEMULIDAE	Anisotremus interruptus	40	1	discard dead	0.0569	2.91	2.6128
Z139	-0,23660	-89,23660	2012-06-04	11:37:00	18	SERRANIDAE	Mycteroperca olfax	62	0	personal use	0.0061	3.2	3.31882
Z139	-0,23660	-89,23660	2012-06-04	11:37:00	18	SERRANIDAE	Mycteroperca olfax	53	0	personal use	0.0061	3.2	2.00915
Z14	-0,30034	-91,30034	2012-02-28	12:45:00	5	0	no catch	0	0	N/A	0	0	0
Z140	-0,23703	-89,23703	2012-06-04	13:00:00	28	HAEMULIDAE	Anisotremus interruptus	38	1	discard dead	0.0569	2.91	2.25052
Z140	-0,23703	-89,23703	2012-06-04	13:00:00	28	BALISTIDAE	Sufflamen verres	43	1	discard alive	0.025832	3.01297	2.15647
Z141	-0,26490	-89,26490	2012-06-04	14:02:00	28	SERRANIDAE	Mycteroperca olfax	53	0	personal use	0.0061	3.2	2.00915
Z141	-0,26490	-89,26490	2012-06-04	14:02:00	28	HAEMULIDAE	Anisotremus interruptus	53	1	discard alive	0.0569	2.91	5.92591
Z15	-0,30053	-91,30053	2012-02-28	12:52:00	3	0	no catch	0	0	N/A	0	0	0
Z16	-0,30054	-91,30054	2012-02-28	12:55:00	20	MALACANTHIDAE	Caulolatilus princeps	36	0	catch	0.0239	3	1.11508
Z16	-0,30054	-91,30054	2012-02-28	12:55:00	20	SERRANIDAE	Mycteroperca olfax	59	0	catch	0.0061	3.2	2.83176
Z16	-0,30054	-91,30054	2012-02-28	12:55:00	20	SERRANIDAE	Mycteroperca olfax	48	0	catch	0.0061	3.2	1.46319
Z16	-0,30054	-91,30054	2012-02-28	12:55:00	20	SERRANIDAE	Mycteroperca olfax	40	0	catch	0.0061	3.2	0.816435
Z16	-0,30054	-91,30054	2012-02-28	12:55:00	20	LABRIDAE	Semicossyphus darwini	51	0	catch	0.1122	2.4973	2.06209
Z16	-0,30054	-91,30054	2012-02-28	12:55:00	20	SERRANIDAE	Mycteroperca olfax	54	0	catch	0.0061	3.2	2.133
Z16	-0,30054	-91,30054	2012-02-28	12:55:00	20	SERRANIDAE	Mycteroperca olfax	46	0	catch	0.0061	3.2	1.27689
Z16	-0,30054	-91,30054	2012-02-28	12:55:00	20	LABRIDAE	Semicossyphus darwini	56	0	catch	0.1122	2.4973	2.60461
Z16	-0,30054	-91,30054	2012-02-28	12:55:00	20	SERRANIDAE	Hemilutjanus macrophthalmos	58	0	catch	0.0748	2.5411	2.26438
Z16	-0,30054	-91,30054	2012-02-28	12:55:00	20	SERRANIDAE	Mycteroperca olfax	49	0	catch	0.0061	3.2	1.56299
Z16	-0,30054	-91,30054	2012-02-28	12:55:00	20	SERRANIDAE	Mycteroperca olfax	49	0	catch	0.0061	3.2	1.56299
Z16	-0,30054	-91,30054	2012-02-28	12:55:00	20	SERRANIDAE	Mycteroperca olfax	39	0	catch	0.0061	3.2	0.752899
Z16	-0,30054	-91,30054	2012-02-28	12:55:00	20	SERRANIDAE	Mycteroperca olfax	63	0	catch	0.0061	3.2	3.49317
Z17	-0,30087	-91,30087	2012-02-28	13:17:00	8	SCORPAENIDAE	Scorpaena mystes	28	1	discard alive	0.0054	3.2072	0.236439
Z18	-0,29919	-91,29919	2012-02-28	13:26:00	30	MALACANTHIDAE	Caulolatilus princeps	25	1	bait	0.0239	3	0.373437
Z18	-0,29919	-91,29919	2012-02-28	13:26:00	30	SERRANIDAE	Epinephelus labriformis	38	0	catch	0.0343	2.9	1.30818
Z18	-0,29919	-91,29919	2012-02-28	13:26:00	30	SCORPAENIDAE	Scorpaena mystes	N/A	1	discard dead	0.0054	3.2072	0
Z19	-0,29720	-91,29720	2012-02-28	14:01:00	6	SERRANIDAE	Paralabrax albomaculatus	44	0	catch	0.0180026	3.037	1.76401
Z19	-0,29720	-91,29720	2012-02-28	14:01:00	6	SERRANIDAE	Paralabrax albomaculatus	44	0	catch	0.0180026	3.037	1.76401
Z19	-0,29720	-91,29720	2012-02-28	14:01:00	6	SERRANIDAE	Paralabrax albomaculatus	50	0	catch	0.0180026	3.037	2.60079
Z19	-0,29720	-91,29720	2012-02-28	14:01:00	6	SERRANIDAE	Paralabrax albomaculatus	53	0	catch	0.0180026	3.037	3.10427
Z20	-0,29332	-91,29332	2012-02-28	14:11:00	7	SERRANIDAE	Paralabrax albomaculatus	36	0	catch	0.0180026	3.037	0.959014
Z20	-0,29332	-91,29332	2012-02-28	14:11:00	7	LABRIDAE	Semicossyphus darwini	57	0	catch	0.1122	2.4973	2.72232
Z20	-0,29332	-91,29332	2012-02-28	14:11:00	7	LABRIDAE	Semicossyphus darwini	45	0	catch	0.1122	2.4973	1.50855
Z21	-0,28995	-91,28995	2012-02-28	14:20:00	4	0	no catch	0	0	N/A	0	0	0
Z22	-0,28727	-91,28727	2012-02-28	14:27:00	44	SERRANIDAE	Mycteroperca olfax	54	0	catch	0.0061	3.2	2.133
Z22	-0,28727	-91,28727	2012-02-28	14:27:00	44	HAEMULIDAE	Anisotremus scuderii	33	1	bait	0.0569	2.91	1.49275
Z22	-0,28727	-91,28727	2012-02-28	14:27:00	44	SERRANIDAE	Mycteroperca olfax	44	0	catch	0.0061	3.2	1.10759
Z22	-0,28727	-91,28727	2012-02-28	14:27:00	44	HAEMULIDAE	Anisotremus scuderii	36	1	discard dead	0.0569	2.91	1.92288
Z22	-0,28727	-91,28727	2012-02-28	14:27:00	44	HAEMULIDAE	Anisotremus scuderii	34	1	bait	0.0569	2.91	1.62823
Z22	-0,28727	-91,28727	2012-02-28	14:27:00	44	SERRANIDAE	Mycteroperca olfax	46	0	catch	0.0061	3.2	1.27689
Z22	-0,28727	-91,28727	2012-02-28	14:27:00	44	SERRANIDAE	Mycteroperca olfax	48	0	catch	0.0061	3.2	1.46319
Z22	-0,28727	-91,28727	2012-02-28	14:27:00	44	SERRANIDAE	Mycteroperca olfax	38	0	catch	0.0061	3.2	0.692847
Z22	-0,28727	-91,28727	2012-02-28	14:27:00	44	SERRANIDAE	Cratinus agassizi	55	0	catch	0.0180026	3.037	3.47389
Z22	-0,28727	-91,28727	2012-02-28	14:27:00	44	SERRANIDAE	Mycteroperca olfax	49	0	catch	0.0061	3.2	1.56299
Z22	-0,28727	-91,28727	2012-02-28	14:27:00	44	HAEMULIDAE	Anisotremus scuderii	27	0	catch	0.0569	2.91	0.832493
Z22	-0,28727	-91,28727	2012-02-28	14:27:00	44	SERRANIDAE	Mycteroperca olfax	54	0	catch	0.0061	3.2	2.133
Z22	-0,28727	-91,28727	2012-02-28	14:27:00	44	SERRANIDAE	Mycteroperca olfax	52	0	catch	0.0061	3.2	1.89034
Z22	-0,28727	-91,28727	2012-02-28	14:27:00	44	SERRANIDAE	Mycteroperca olfax	32	0	catch	0.0061	3.2	0.39977
Z22	-0,28727	-91,28727	2012-02-28	14:27:00	44	SERRANIDAE	Mycteroperca olfax	49	0	catch	0.0061	3.2	1.56299
Z22	-0,28727	-91,28727	2012-02-28	14:27:00	44	SERRANIDAE	Mycteroperca olfax	52	0	catch	0.0061	3.2	1.89034
Z22	-0,28727	-91,28727	2012-02-28	14:27:00	44	SERRANIDAE	Mycteroperca olfax	33	0	catch	0.0061	3.2	0.441138
Z22	-0,28727	-91,28727	2012-02-28	14:27:00	44	SERRANIDAE	Mycteroperca olfax	41	0	catch	0.0061	3.2	0.883564
Z22	-0,28727	-91,28727	2012-02-28	14:27:00	44	HAEMULIDAE	Anisotremus scuderii	33	0	catch	0.0569	2.91	1.49275
Z22	-0,28727	-91,28727	2012-02-28	14:27:00	44	SERRANIDAE	Mycteroperca olfax	36	0	catch	0.0061	3.2	0.582771
Z22	-0,28727	-91,28727	2012-02-28	14:27:00	44	HAEMULIDAE	Anisotremus scuderii	33	1	discard alive	0.0569	2.91	1.49275
Z22	-0,28727	-91,28727	2012-02-28	14:27:00	44	SERRANIDAE	Mycteroperca olfax	42	0	catch	0.0061	3.2	0.954394
Z22	-0,28727	-91,28727	2012-02-28	14:27:00	44	SERRANIDAE	Paranthias colonus	38	1	bait	0.0148	2.86	0.488026
Z22	-0,28727	-91,28727	2012-02-28	14:27:00	44	SERRANIDAE	Mycteroperca olfax	40	0	catch	0.0061	3.2	0.816435
Z22	-0,28727	-91,28727	2012-02-28	14:27:00	44	HAEMULIDAE	Anisotremus scuderii	32	1	discard alive	0.0569	2.91	1.36489
Z22	-0,28727	-91,28727	2012-02-28	14:27:00	44	SERRANIDAE	Mycteroperca olfax	41	0	catch	0.0061	3.2	0.883564
Z22	-0,28727	-91,28727	2012-02-28	14:27:00	44	SERRANIDAE	Mycteroperca olfax	46	0	catch	0.0061	3.2	1.27689
Z23	-0,28746	-91,28746	2012-02-28	15:14:00	24	SERRANIDAE	Mycteroperca olfax	32	0	catch	0.0061	3.2	0.39977
Z23	-0,28746	-91,28746	2012-02-28	15:14:00	24	HAEMULIDAE	Anisotremus scuderii	33	1	bait	0.0569	2.91	1.49275
Z23	-0,28746	-91,28746	2012-02-28	15:14:00	24	TETRADONTIDAE	Sphoeroides annulatus	27	1	discard alive	0.018	3.05	0.417765
Z23	-0,28746	-91,28746	2012-02-28	15:14:00	24	HAEMULIDAE	Anisotremus scuderii	32	1	bait	0.0569	2.91	1.36489
Z23	-0,28746	-91,28746	2012-02-28	15:14:00	24	SERRANIDAE	Mycteroperca olfax	67	0	catch	0.0061	3.2	4.25372
Z23	-0,28746	-91,28746	2012-02-28	15:14:00	24	SERRANIDAE	Mycteroperca olfax	55	0	catch	0.0061	3.2	2.26199
Z23	-0,28746	-91,28746	2012-02-28	15:14:00	24	HAEMULIDAE	Anisotremus scuderii	33	1	discard dead	0.0569	2.91	1.49275
Z23	-0,28746	-91,28746	2012-02-28	15:14:00	24	SERRANIDAE	Mycteroperca olfax	55	0	catch	0.0061	3.2	2.26199
Z23	-0,28746	-91,28746	2012-02-28	15:14:00	24	HAEMULIDAE	Anisotremus scuderii	32	1	bait	0.0569	2.91	1.36489
Z23	-0,28746	-91,28746	2012-02-28	15:14:00	24	HAEMULIDAE	Anisotremus scuderii	31	1	discard alive	0.0569	2.91	1.24444
Z23	-0,28746	-91,28746	2012-02-28	15:14:00	24	SERRANIDAE	Mycteroperca olfax	40	0	catch	0.0061	3.2	0.816435
Z23	-0,28746	-91,28746	2012-02-28	15:14:00	24	HAEMULIDAE	Anisotremus scuderii	35	0	catch	0.0569	2.91	1.77154
Z23	-0,28746	-91,28746	2012-02-28	15:14:00	24	HAEMULIDAE	Anisotremus scuderii	32	1	bait	0.0569	2.91	1.36489
Z23	-0,28746	-91,28746	2012-02-28	15:14:00	24	HAEMULIDAE	Anisotremus scuderii	32	1	discard dead	0.0569	2.91	1.36489
Z23	-0,28746	-91,28746	2012-02-28	15:14:00	24	SERRANIDAE	Mycteroperca olfax	52	0	catch	0.0061	3.2	1.89034
Z23	-0,28746	-91,28746	2012-02-28	15:14:00	24	SERRANIDAE	Mycteroperca olfax	37	0	catch	0.0061	3.2	0.636173
Z23	-0,28746	-91,28746	2012-02-28	15:14:00	24	SERRANIDAE	Mycteroperca olfax	38	0	catch	0.0061	3.2	0.692847
Z23	-0,28746	-91,28746	2012-02-28	15:14:00	24	HAEMULIDAE	Anisotremus scuderii	31	1	bait	0.0569	2.91	1.24444
Z23	-0,28746	-91,28746	2012-02-28	15:14:00	24	SERRANIDAE	Mycteroperca olfax	42	0	catch	0.0061	3.2	0.954394
Z23	-0,28746	-91,28746	2012-02-28	15:14:00	24	HAEMULIDAE	Anisotremus scuderii	33	1	bait	0.0569	2.91	1.49275
Z24	-0,28746	-91,28746	2012-02-28	15:38:00	7	0	no catch	0	0	N/A	0	0	0
Z25	-0,26005	-91,26005	2012-02-29	07:45:00	15	SERRANIDAE	Mycteroperca olfax	43	0	catch	0.0061	3.2	1.02903
Z25	-0,26005	-91,26005	2012-02-29	07:45:00	15	HAEMULIDAE	Anisotremus scuderii	34	1	bait	0.0569	2.91	1.62823
Z25	-0,26005	-91,26005	2012-02-29	07:45:00	15	HAEMULIDAE	Anisotremus scuderii	30	1	bait	0.0569	2.91	1.13119
Z25	-0,26005	-91,26005	2012-02-29	07:45:00	15	HAEMULIDAE	Anisotremus scuderii	31	1	bait	0.0569	2.91	1.24444
Z25	-0,26005	-91,26005	2012-02-29	07:45:00	15	SERRANIDAE	Epinephelus labriformis	40	1	bait	0.0343	2.9	1.51799
Z25	-0,26005	-91,26005	2012-02-29	07:45:00	15	SERRANIDAE	Mycteroperca olfax	33	0	catch	0.0061	3.2	0.441138
Z25	-0,26005	-91,26005	2012-02-29	07:45:00	15	HAEMULIDAE	Anisotremus scuderii	32	1	bait	0.0569	2.91	1.36489
Z26	-0,25840	-91,25840	2012-02-29	08:02:00	15	SERRANIDAE	Paralabrax albomaculatus	31	1	bait	0.0180026	3.037	0.608975
Z26	-0,25840	-91,25840	2012-02-29	08:02:00	15	SERRANIDAE	Paralabrax albomaculatus	36	1	bait	0.0180026	3.037	0.959014
Z26	-0,25840	-91,25840	2012-02-29	08:02:00	15	SERRANIDAE	Mycteroperca olfax	61	0	catch	0.0061	3.2	3.15054
Z26	-0,25840	-91,25840	2012-02-29	08:02:00	15	SERRANIDAE	Mycteroperca olfax	40	0	catch	0.0061	3.2	0.816435
Z26	-0,25840	-91,25840	2012-02-29	08:02:00	15	SERRANIDAE	Mycteroperca olfax	39	0	catch	0.0061	3.2	0.752899
Z26	-0,25840	-91,25840	2012-02-29	08:02:00	15	SERRANIDAE	Mycteroperca olfax	48	0	catch	0.0061	3.2	1.46319
Z27	-0,25604	-91,25604	2012-02-29	08:19:00	6	0	no catch	0	0	N/A	0	0	0
Z28	-0,25526	-91,25526	2012-02-29	08:26:00	4	0	no catch	0	0	N/A	0	0	0
Z29	-0,25392	-91,25392	2012-02-29	08:32:00	3	0	no catch	0	0	N/A	0	0	0
Z30	-0,25570	-91,25570	2012-02-29	08:36:00	14	SERRANIDAE	Cratinus agassizi	40	0	catch	0.0180026	3.037	1.32066
Z30	-0,25570	-91,25570	2012-02-29	08:36:00	14	HAEMULIDAE	Anisotremus scuderii	30	1	discard alive	0.0569	2.91	1.13119
Z30	-0,25570	-91,25570	2012-02-29	08:36:00	14	SERRANIDAE	Epinephelus labriformis	39	1	bait	0.0343	2.9	1.41053
Z30	-0,25570	-91,25570	2012-02-29	08:36:00	14	SERRANIDAE	Mycteroperca olfax	53	0	catch	0.0061	3.2	2.00915
Z30	-0,25570	-91,25570	2012-02-29	08:36:00	14	SERRANIDAE	Mycteroperca olfax	45	0	catch	0.0061	3.2	1.19017
Z30	-0,25570	-91,25570	2012-02-29	08:36:00	14	SERRANIDAE	Mycteroperca olfax	36	0	catch	0.0061	3.2	0.582771
Z30	-0,25570	-91,25570	2012-02-29	08:36:00	14	HAEMULIDAE	Anisotremus scuderii	31	1	bait	0.0569	2.91	1.24444
Z30	-0,25570	-91,25570	2012-02-29	08:36:00	14	HAEMULIDAE	Anisotremus scuderii	28	1	bait	0.0569	2.91	0.925427
Z30	-0,25570	-91,25570	2012-02-29	08:36:00	14	SERRANIDAE	Mycteroperca olfax	46	0	catch	0.0061	3.2	1.27689
Z30	-0,25570	-91,25570	2012-02-29	08:36:00	14	HAEMULIDAE	Anisotremus scuderii	32	0	catch	0.0569	2.91	1.36489
Z30	-0,25570	-91,25570	2012-02-29	08:36:00	14	SERRANIDAE	Cratinus agassizi	44	0	catch	0.0180026	3.037	1.76401
Z30	-0,25570	-91,25570	2012-02-29	08:36:00	14	HAEMULIDAE	Anisotremus scuderii	30	1	bait	0.0569	2.91	1.13119
Z31	-0,25365	-91,25365	2012-02-29	08:53:00	7	SERRANIDAE	Paralabrax albomaculatus	32	1	bait	0.0180026	3.037	0.670617
Z31	-0,25365	-91,25365	2012-02-29	08:53:00	7	SERRANIDAE	Paralabrax albomaculatus	33	0	catch	0.0180026	3.037	0.73631
Z31	-0,25365	-91,25365	2012-02-29	08:53:00	7	SERRANIDAE	Paralabrax albomaculatus	35	0	catch	0.0180026	3.037	0.880377
Z31	-0,25365	-91,25365	2012-02-29	08:53:00	7	SERRANIDAE	Paralabrax albomaculatus	42	0	catch	0.0180026	3.037	1.53159
Z31	-0,25365	-91,25365	2012-02-29	08:53:00	7	HAEMULIDAE	Anisotremus scuderii	34	1	bait	0.0569	2.91	1.62823
Z31	-0,25365	-91,25365	2012-02-29	08:53:00	7	HAEMULIDAE	Anisotremus scuderii	27	1	bait	0.0569	2.91	0.832493
Z31	-0,25365	-91,25365	2012-02-29	08:53:00	7	SERRANIDAE	Epinephelus labriformis	35	0	catch	0.0343	2.9	1.0306
Z31	-0,25365	-91,25365	2012-02-29	08:53:00	7	SERRANIDAE	Cratinus agassizi	37	0	catch	0.0180026	3.037	1.04223
Z31	-0,25365	-91,25365	2012-02-29	08:53:00	7	LABRIDAE	Semicossyphus darwini	32	0	catch	0.1122	2.4973	0.643878
Z31	-0,25365	-91,25365	2012-02-29	08:53:00	7	SERRANIDAE	Paralabrax albomaculatus	46	0	catch	0.0180026	3.037	2.01897
Z32	-0,25130	-91,25130	2012-02-29	09:05:00	8	0	no catch	0	0	N/A	0	0	0
Z33	-0,25236	-91,25236	2012-02-29	09:15:00	4	0	no catch	0	0	N/A	0	0	0
Z34	-0,25272	-91,25272	2012-02-29	09:21:00	4	0	no catch	0	0	N/A	0	0	0
Z35	-0,25235	-91,25235	2012-02-29	09:32:00	10	0	no catch	0	0	N/A	0	0	0
Z36	-0,25094	-91,25094	2012-02-29	09:44:00	7	LABRIDAE	Semicossyphus darwini	47	0	catch	0.1122	2.4973	1.6816
Z36	-0,25094	-91,25094	2012-02-29	09:44:00	7	SERRANIDAE	Paralabrax albomaculatus	48	0	catch	0.0180026	3.037	2.29754
Z38	-0,25040	-91,25040	2012-02-29	09:53:00	13	SERRANIDAE	Paralabrax albomaculatus	38	0	catch	0.0180026	3.037	1.13015
Z38	-0,25040	-91,25040	2012-02-29	09:53:00	13	CARANGIDAE	Caranx sexfasciatus	49	0	catch	0.0265	2.8323	1.62326
Z39	-0,22951	-91,22951	2012-02-29	10:24:00	31	SERRANIDAE	Paralabrax albomaculatus	31	1	bait	0.0180026	3.037	0.608975
Z39	-0,22951	-91,22951	2012-02-29	10:24:00	31	SERRANIDAE	Paralabrax albomaculatus	33	1	bait	0.0180026	3.037	0.73631
Z39	-0,22951	-91,22951	2012-02-29	10:24:00	31	SERRANIDAE	Paralabrax albomaculatus	48	1	bait	0.0180026	3.037	2.29754
Z39	-0,22951	-91,22951	2012-02-29	10:24:00	31	HAEMULIDAE	Haemulon sexfasciatum	24	1	bait	0.081	2.71	0.44551
Z39	-0,22951	-91,22951	2012-02-29	10:24:00	31	SERRANIDAE	Mycteroperca olfax	49	0	catch	0.0061	3.2	1.56299
Z39	-0,22951	-91,22951	2012-02-29	10:24:00	31	SERRANIDAE	Mycteroperca olfax	38	0	catch	0.0061	3.2	0.692847
Z39	-0,22951	-91,22951	2012-02-29	10:24:00	31	SERRANIDAE	Mycteroperca olfax	52	0	catch	0.0061	3.2	1.89034
Z39	-0,22951	-91,22951	2012-02-29	10:24:00	31	SERRANIDAE	Mycteroperca olfax	44	0	catch	0.0061	3.2	1.10759
Z39	-0,22951	-91,22951	2012-02-29	10:24:00	31	SERRANIDAE	Mycteroperca olfax	44	0	catch	0.0061	3.2	1.10759
Z39	-0,22951	-91,22951	2012-02-29	10:24:00	31	SERRANIDAE	Mycteroperca olfax	36	0	catch	0.0061	3.2	0.582771
Z39	-0,22951	-91,22951	2012-02-29	10:24:00	31	SERRANIDAE	Mycteroperca olfax	47	0	catch	0.0061	3.2	1.36786
Z39	-0,22951	-91,22951	2012-02-29	10:24:00	31	HAEMULIDAE	Anisotremus interruptus	34	0	catch	0.0569	2.91	1.62823
Z39	-0,22951	-91,22951	2012-02-29	10:24:00	31	HAEMULIDAE	Anisotremus interruptus	38	1	bait	0.0569	2.91	2.25052
Z39	-0,22951	-91,22951	2012-02-29	10:24:00	31	HAEMULIDAE	Anisotremus interruptus	30	0	catch	0.0569	2.91	1.13119
Z39	-0,22951	-91,22951	2012-02-29	10:24:00	31	SERRANIDAE	Mycteroperca olfax	49	0	catch	0.0061	3.2	1.56299
Z39	-0,22951	-91,22951	2012-02-29	10:24:00	31	SERRANIDAE	Mycteroperca olfax	43	0	catch	0.0061	3.2	1.02903
Z39	-0,22951	-91,22951	2012-02-29	10:24:00	31	SERRANIDAE	Mycteroperca olfax	35	0	catch	0.0061	3.2	0.532534
Z39	-0,22951	-91,22951	2012-02-29	10:24:00	31	SERRANIDAE	Cratinus agassizi	48	0	catch	0.0180026	3.037	2.29754
Z39	-0,22951	-91,22951	2012-02-29	10:24:00	31	SERRANIDAE	Mycteroperca olfax	45	0	catch	0.0061	3.2	1.19017
Z39	-0,22951	-91,22951	2012-02-29	10:24:00	31	SERRANIDAE	Mycteroperca olfax	45	0	catch	0.0061	3.2	1.19017
Z39	-0,22951	-91,22951	2012-02-29	10:24:00	31	HAEMULIDAE	Anisotremus interruptus	34	1	bait	0.0569	2.91	1.62823
Z39	-0,22951	-91,22951	2012-02-29	10:24:00	31	HAEMULIDAE	Anisotremus interruptus	42	1	bait	0.0569	2.91	3.01139
Z39	-0,22951	-91,22951	2012-02-29	10:24:00	31	SERRANIDAE	Paranthias colonus	37	1	bait	0.0148	2.86	0.452188
Z39	-0,22951	-91,22951	2012-02-29	10:24:00	31	SERRANIDAE	Mycteroperca olfax	43	0	catch	0.0061	3.2	1.02903
Z39	-0,22951	-91,22951	2012-02-29	10:24:00	31	SERRANIDAE	Mycteroperca olfax	41	0	catch	0.0061	3.2	0.883564
Z39	-0,22951	-91,22951	2012-02-29	10:24:00	31	SERRANIDAE	Epinephelus labriformis	41	0	catch	0.0343	2.9	1.63067
Z39	-0,22951	-91,22951	2012-02-29	10:24:00	31	SERRANIDAE	Paralabrax albomaculatus	48	0	catch	0.0180026	3.037	2.29754
Z40	-0,22952	-91,22952	2012-02-29	10:57:00	5	0	no catch	0	0	N/A	0	0	0
Z41	-0,22969	-91,22969	2012-02-29	11:03:00	5	0	no catch	0	0	N/A	0	0	0
Z42	-0,22964	-91,22964	2012-02-29	11:10:00	2	0	no catch	0	0	N/A	0	0	0
Z43	-0,22913	-91,22913	2012-02-29	11:16:00	9	SERRANIDAE	Mycteroperca olfax	48	0	catch	0.0061	3.2	1.46319
Z43	-0,22913	-91,22913	2012-02-29	11:16:00	9	SERRANIDAE	Mycteroperca olfax	37	0	personal use	0.0061	3.2	0.636173
Z43	-0,22913	-91,22913	2012-02-29	11:16:00	9	SERRANIDAE	Mycteroperca olfax	43	0	catch	0.0061	3.2	1.02903
Z43	-0,22913	-91,22913	2012-02-29	11:16:00	9	SERRANIDAE	Mycteroperca olfax	40	0	catch	0.0061	3.2	0.816435
Z44	-0,22939	-91,22939	2012-02-29	11:27:00	6	SERRANIDAE	Paralabrax albomaculatus	37	0	catch	0.0180026	3.037	1.04223
Z45	-0,23095	-91,23095	2012-02-29	11:43:00	24	SERRANIDAE	Paralabrax albomaculatus	33	0	personal use	0.0180026	3.037	0.73631
Z45	-0,23095	-91,23095	2012-02-29	11:43:00	24	SERRANIDAE	Paralabrax albomaculatus	38	0	catch	0.0180026	3.037	1.13015
Z45	-0,23095	-91,23095	2012-02-29	11:43:00	24	SERRANIDAE	Paralabrax albomaculatus	40	0	catch	0.0180026	3.037	1.32066
Z45	-0,23095	-91,23095	2012-02-29	11:43:00	24	SERRANIDAE	Paralabrax albomaculatus	40	0	catch	0.0180026	3.037	1.32066
Z45	-0,23095	-91,23095	2012-02-29	11:43:00	24	LABRIDAE	Semicossyphus darwini	53	0	catch	0.1122	2.4973	2.27001
Z45	-0,23095	-91,23095	2012-02-29	11:43:00	24	LABRIDAE	Semicossyphus darwini	38	0	catch	0.1122	2.4973	0.988978
Z45	-0,23095	-91,23095	2012-02-29	11:43:00	24	0	Octopus sp	n.a	0	catch	0	0	1
Z45	-0,23095	-91,23095	2012-02-29	11:43:00	24	LABRIDAE	Semicossyphus darwini	57	0	catch	0.1122	2.4973	2.72232
Z45	-0,23095	-91,23095	2012-02-29	11:43:00	24	SERRANIDAE	Paranthias colonus	33	1	bait	0.0148	2.86	0.325995
Z45	-0,23095	-91,23095	2012-02-29	11:43:00	24	SERRANIDAE	Epinephelus labriformis	36	0	catch	0.0343	2.9	1.11833
Z45	-0,23095	-91,23095	2012-02-29	11:43:00	24	SERRANIDAE	Paralabrax albomaculatus	45	0	catch	0.0180026	3.037	1.8886
Z45	-0,23095	-91,23095	2012-02-29	11:43:00	24	SERRANIDAE	Paralabrax albomaculatus	46	0	catch	0.0180026	3.037	2.01897
Z45	-0,23095	-91,23095	2012-02-29	11:43:00	24	SERRANIDAE	Paralabrax albomaculatus	53	0	catch	0.0180026	3.037	3.10427
Z45	-0,23095	-91,23095	2012-02-29	11:43:00	24	SERRANIDAE	Paralabrax albomaculatus	54	0	catch	0.0180026	3.037	3.28559
Z46	-0,23338	-91,23338	2012-02-29	12:47:00	3	0	no catch	0	0	N/A	0	0	0
Z47	-0,23339	-91,23339	2012-02-29	12:56:00	4	0	no catch	0	0	N/A	0	0	0
Z48	-0,22231	-91,22231	2012-02-29	13:40:00	15	SERRANIDAE	Paralabrax albomaculatus	41	0	catch	0.0180026	3.037	1.4235
Z48	-0,22231	-91,22231	2012-02-29	13:40:00	15	LABRIDAE	Semicossyphus darwini	55	0	catch	0.1122	2.4973	2.49001
Z48	-0,22231	-91,22231	2012-02-29	13:40:00	15	SERRANIDAE	Paralabrax albomaculatus	46	0	catch	0.0180026	3.037	2.01897
Z48	-0,22231	-91,22231	2012-02-29	13:40:00	15	SERRANIDAE	Paralabrax albomaculatus	47	0	catch	0.0180026	3.037	2.15524
Z48	-0,22231	-91,22231	2012-02-29	13:40:00	15	SERRANIDAE	Paralabrax albomaculatus	47	0	catch	0.0180026	3.037	2.15524
Z48	-0,22231	-91,22231	2012-02-29	13:40:00	15	SERRANIDAE	Paralabrax albomaculatus	48	0	catch	0.0180026	3.037	2.29754
Z48	-0,22231	-91,22231	2012-02-29	13:40:00	15	SERRANIDAE	Paralabrax albomaculatus	50	0	catch	0.0180026	3.037	2.60079
Z48	-0,22231	-91,22231	2012-02-29	13:40:00	15	SERRANIDAE	Paralabrax albomaculatus	53	0	catch	0.0180026	3.037	3.10427
Z48	-0,22231	-91,22231	2012-02-29	13:40:00	15	SERRANIDAE	Paralabrax albomaculatus	54	0	catch	0.0180026	3.037	3.28559
Z49	-0,22116	-91,22116	2012-02-29	13:56:00	15	SERRANIDAE	Paralabrax albomaculatus	40	0	catch	0.0180026	3.037	1.32066
Z49	-0,22116	-91,22116	2012-02-29	13:56:00	15	SERRANIDAE	Paralabrax albomaculatus	41	0	catch	0.0180026	3.037	1.4235
Z50	-0,21946	-91,21946	2012-02-29	14:14:00	20	MALACANTHIDAE	Caulolatilus princeps	29	1	bait	0.0239	3	0.582897
Z50	-0,21946	-91,21946	2012-02-29	14:14:00	20	SERRANIDAE	Paralabrax albomaculatus	32	0	catch	0.0180026	3.037	0.670617
Z50	-0,21946	-91,21946	2012-02-29	14:14:00	20	SERRANIDAE	Paralabrax albomaculatus	47	0	catch	0.0180026	3.037	2.15524
Z51	-0,21960	-91,21960	2012-02-29	14:26:00	4	0	no catch	0	0	N/A	0	0	0
Z52	-0,21770	-91,21770	2012-02-29	14:30:00	5	0	no catch	0	0	N/A	0	0	0
Z53	-0,21565	-91,21565	2012-02-29	14:37:00	3	SERRANIDAE	Paralabrax albomaculatus	28	1	bait	0.0180026	3.037	0.447047
Z53	-0,21565	-91,21565	2012-02-29	14:37:00	3	SERRANIDAE	Paralabrax albomaculatus	33	1	bait	0.0180026	3.037	0.73631
Z53	-0,21565	-91,21565	2012-02-29	14:37:00	3	SERRANIDAE	Paralabrax albomaculatus	32	0	catch	0.0180026	3.037	0.670617
Z53	-0,21565	-91,21565	2012-02-29	14:37:00	3	SERRANIDAE	Paralabrax albomaculatus	33	1	bait	0.0180026	3.037	0.73631
Z53	-0,21565	-91,21565	2012-02-29	14:37:00	3	SERRANIDAE	Paralabrax albomaculatus	33	0	catch	0.0180026	3.037	0.73631
Z53	-0,21565	-91,21565	2012-02-29	14:37:00	3	SERRANIDAE	Paralabrax albomaculatus	37	0	catch	0.0180026	3.037	1.04223
Z53	-0,21565	-91,21565	2012-02-29	14:37:00	3	SERRANIDAE	Paralabrax albomaculatus	40	0	catch	0.0180026	3.037	1.32066
Z53	-0,21565	-91,21565	2012-02-29	14:37:00	3	SERRANIDAE	Paralabrax albomaculatus	44	0	catch	0.0180026	3.037	1.76401
Z53	-0,21565	-91,21565	2012-02-29	14:37:00	3	LABRIDAE	Semicossyphus darwini	39	1	discard dead	0.1122	2.4973	1.05526
Z53	-0,21565	-91,21565	2012-02-29	14:37:00	3	CARANGIDAE	Caranx caballus	49	0	catch	0.025	3	2.94122
Z53	-0,21565	-91,21565	2012-02-29	14:37:00	3	SERRANIDAE	Paralabrax albomaculatus	46	1	discard dead	0.0180026	3.037	2.01897
Z53	-0,21565	-91,21565	2012-02-29	14:37:00	3	SERRANIDAE	Paralabrax albomaculatus	46	0	catch	0.0180026	3.037	2.01897
Z53	-0,21565	-91,21565	2012-02-29	14:37:00	3	SERRANIDAE	Paralabrax albomaculatus	53	0	catch	0.0180026	3.037	3.10427
Z53	-0,21565	-91,21565	2012-02-29	14:37:00	3	SCORPAENIDAE	Pontinus clemensi	30	1	discard dead	0.0054	3.2072	0.294997
Z54	-0,19823	-91,19823	2012-02-29	15:10:00	16	0	no catch	0	0	N/A	0	0	0
Z55	-0,19255	-91,19255	2012-03-03	13:30:00	28	MALACANTHIDAE	Caulolatilus princeps	42	1	bait	0.0239	3	1.7707
Z55	-0,19255	-91,19255	2012-03-03	13:30:00	28	SERRANIDAE	Paralabrax albomaculatus	38	1	bait	0.0180026	3.037	1.13015
Z55	-0,19255	-91,19255	2012-03-03	13:30:00	28	MALACANTHIDAE	Caulolatilus princeps	40	0	catch	0.0239	3	1.5296
Z55	-0,19255	-91,19255	2012-03-03	13:30:00	28	MALACANTHIDAE	Caulolatilus princeps	44	0	catch	0.0239	3	2.0359
Z55	-0,19255	-91,19255	2012-03-03	13:30:00	28	MALACANTHIDAE	Caulolatilus princeps	44	0	catch	0.0239	3	2.0359
Z55	-0,19255	-91,19255	2012-03-03	13:30:00	28	MALACANTHIDAE	Caulolatilus princeps	45	0	catch	0.0239	3	2.17789
Z55	-0,19255	-91,19255	2012-03-03	13:30:00	28	MALACANTHIDAE	Caulolatilus princeps	45	0	catch	0.0239	3	2.17789
Z55	-0,19255	-91,19255	2012-03-03	13:30:00	28	SERRANIDAE	Paralabrax albomaculatus	46	0	catch	0.0180026	3.037	2.01897
Z55	-0,19255	-91,19255	2012-03-03	13:30:00	28	LABRIDAE	Semicossyphus darwini	48	0	catch	0.1122	2.4973	1.77238
Z55	-0,19255	-91,19255	2012-03-03	13:30:00	28	MALACANTHIDAE	Caulolatilus princeps	48	0	catch	0.0239	3	2.64315
Z55	-0,19255	-91,19255	2012-03-03	13:30:00	28	MALACANTHIDAE	Caulolatilus princeps	48	0	catch	0.0239	3	2.64315
Z55	-0,19255	-91,19255	2012-03-03	13:30:00	28	SERRANIDAE	Paralabrax albomaculatus	48	0	catch	0.0180026	3.037	2.29754
Z55	-0,19255	-91,19255	2012-03-03	13:30:00	28	MALACANTHIDAE	Caulolatilus princeps	50	0	catch	0.0239	3	2.9875
Z55	-0,19255	-91,19255	2012-03-03	13:30:00	28	SERRANIDAE	Paralabrax albomaculatus	50	0	catch	0.0180026	3.037	2.60079
Z55	-0,19255	-91,19255	2012-03-03	13:30:00	28	MALACANTHIDAE	Caulolatilus princeps	50	0	catch	0.0239	3	2.9875
Z55	-0,19255	-91,19255	2012-03-03	13:30:00	28	MALACANTHIDAE	Caulolatilus princeps	51	0	catch	0.0239	3	3.17036
Z55	-0,19255	-91,19255	2012-03-03	13:30:00	28	MALACANTHIDAE	Caulolatilus princeps	51	0	catch	0.0239	3	3.17036
Z55	-0,19255	-91,19255	2012-03-03	13:30:00	28	SERRANIDAE	Paralabrax albomaculatus	52	0	catch	0.0180026	3.037	2.92979
Z55	-0,19255	-91,19255	2012-03-03	13:30:00	28	SERRANIDAE	Paralabrax albomaculatus	55	0	catch	0.0180026	3.037	3.47389
Z55	-0,19255	-91,19255	2012-03-03	13:30:00	28	MALACANTHIDAE	Caulolatilus princeps	58	0	catch	0.0239	3	4.66318
Z56	-0,39904	-91,39904	2012-03-03	13:58:00	8	MALACANTHIDAE	Caulolatilus princeps	44	0	catch	0.0239	3	2.0359
Z56	-0,39904	-91,39904	2012-03-03	13:58:00	8	MALACANTHIDAE	Caulolatilus princeps	49	0	catch	0.0239	3	2.81181
Z56	-0,39904	-91,39904	2012-03-03	13:58:00	8	MALACANTHIDAE	Caulolatilus princeps	52	0	catch	0.0239	3	3.36053
Z56	-0,39904	-91,39904	2012-03-03	13:58:00	8	MALACANTHIDAE	Caulolatilus princeps	54	0	catch	0.0239	3	3.76339
Z56	-0,39904	-91,39904	2012-03-03	13:58:00	8	MALACANTHIDAE	Caulolatilus princeps	55	0	catch	0.0239	3	3.97636
Z57	-0,39890	-91,39890	2012-03-03	14:10:00	4	SERRANIDAE	Paralabrax albomaculatus	42	1	bait	0.0180026	3.037	1.53159
Z57	-0,39890	-91,39890	2012-03-03	14:10:00	4	LABRIDAE	Semicossyphus darwini	59	0	catch	0.1122	2.4973	2.96716
Z57	-0,39890	-91,39890	2012-03-03	14:10:00	4	SERRANIDAE	Paralabrax albomaculatus	56	0	catch	0.0180026	3.037	3.66928
Z58	-0,39912	-91,39912	2012-03-03	14:16:00	11	MALACANTHIDAE	Caulolatilus princeps	41	0	catch	0.0239	3	1.64721
Z58	-0,39912	-91,39912	2012-03-03	14:16:00	11	MALACANTHIDAE	Caulolatilus princeps	45	0	catch	0.0239	3	2.17789
Z58	-0,39912	-91,39912	2012-03-03	14:16:00	11	LABRIDAE	Semicossyphus darwini	58	0	catch	0.1122	2.4973	2.84316
Z58	-0,39912	-91,39912	2012-03-03	14:16:00	11	MALACANTHIDAE	Caulolatilus princeps	51	0	catch	0.0239	3	3.17036
Z59	-0,39755	-91,39755	2012-03-03	14:28:00	31	MALACANTHIDAE	Caulolatilus princeps	35	1	bait	0.0239	3	1.02471
Z59	-0,39755	-91,39755	2012-03-03	14:28:00	31	MALACANTHIDAE	Caulolatilus princeps	44	0	catch	0.0239	3	2.0359
Z59	-0,39755	-91,39755	2012-03-03	14:28:00	31	MALACANTHIDAE	Caulolatilus princeps	44	0	catch	0.0239	3	2.0359
Z59	-0,39755	-91,39755	2012-03-03	14:28:00	31	SERRANIDAE	Epinephelus cifuentesi	86	0	catch	0.0292	3	18.5728
Z59	-0,39755	-91,39755	2012-03-03	14:28:00	31	MALACANTHIDAE	Caulolatilus princeps	52	0	catch	0.0239	3	3.36053
Z60	-0,39683	-91,39683	2012-03-03	15:05:00	9	0	no catch	0	0	N/A	0	0	0
Z61	-0,39983	-91,39983	2012-03-03	15:15:00	16	MALACANTHIDAE	Caulolatilus princeps	38	1	bait	0.0239	3	1.31144
Z61	-0,39983	-91,39983	2012-03-03	15:15:00	16	MALACANTHIDAE	Caulolatilus princeps	43	1	bait	0.0239	3	1.90022
Z61	-0,39983	-91,39983	2012-03-03	15:15:00	16	MALACANTHIDAE	Caulolatilus princeps	54	1	bait	0.0239	3	3.76339
Z61	-0,39983	-91,39983	2012-03-03	15:15:00	16	LABRIDAE	Semicossyphus darwini	58	0	catch	0.1122	2.4973	2.84316
Z62	-0,40601	-91,40601	2012-03-03	15:38:00	14	MALACANTHIDAE	Caulolatilus princeps	42	1	bait	0.0239	3	1.7707
Z62	-0,40601	-91,40601	2012-03-03	15:38:00	14	MALACANTHIDAE	Caulolatilus princeps	43	1	bait	0.0239	3	1.90022
Z62	-0,40601	-91,40601	2012-03-03	15:38:00	14	SCORPAENIDAE	Pontinus clemensi	35	1	bait	0.0054	3.2072	0.483647
Z62	-0,40601	-91,40601	2012-03-03	15:38:00	14	SERRANIDAE	Paralabrax albomaculatus	49	0	catch	0.0180026	3.037	2.44602
Z62	-0,40601	-91,40601	2012-03-03	15:38:00	14	SERRANIDAE	Hemilutjanus macrophthalmos	60	0	catch	0.0748	2.5411	2.46809
Z62	-0,40601	-91,40601	2012-03-03	15:38:00	14	LABRIDAE	Semicossyphus darwini	64	0	catch	0.1122	2.4973	3.63552
Z62	-0,40601	-91,40601	2012-03-03	15:38:00	14	SERRANIDAE	Paralabrax albomaculatus	53	0	catch	0.0180026	3.037	3.10427
Z62	-0,40601	-91,40601	2012-03-03	15:38:00	14	SERRANIDAE	Paralabrax albomaculatus	58	0	catch	0.0180026	3.037	4.08192
Z62	-0,40601	-91,40601	2012-03-03	15:38:00	14	SERRANIDAE	Paralabrax albomaculatus	61	0	catch	0.0180026	3.037	4.75752
Z63	-0,43227	-91,43227	2012-03-04	08:05:00	4	SERRANIDAE	Paralabrax albomaculatus	34	1	bait	0.0180026	3.037	0.806187
Z63	-0,43227	-91,43227	2012-03-04	08:05:00	4	SERRANIDAE	Paralabrax albomaculatus	40	0	catch	0.0180026	3.037	1.32066
Z64	-0,42049	-91,42049	2012-03-04	08:17:00	12	LABRIDAE	Semicossyphus darwini	42	0	catch	0.1122	2.4973	1.26979
Z65	-0,41714	-91,41714	2012-03-04	08:33:00	16	SCORPAENIDAE	Pontinus clemensi	24	1	bait	0.0054	3.2072	0.144214
Z65	-0,41714	-91,41714	2012-03-04	08:33:00	16	SERRANIDAE	Paralabrax albomaculatus	40	1	discard alive	0.0180026	3.037	1.32066
Z65	-0,41714	-91,41714	2012-03-04	08:33:00	16	SERRANIDAE	Paralabrax albomaculatus	55	0	catch	0.0180026	3.037	3.47389
Z66	-0,41833	-91,41833	2012-03-04	08:52:00	12	MALACANTHIDAE	Caulolatilus princeps	45	0	catch	0.0239	3	2.17789
Z67	-0,41414	-91,41414	2012-03-04	09:08:00	31	SERRANIDAE	Paralabrax albomaculatus	31	1	bait	0.0180026	3.037	0.608975
Z67	-0,41414	-91,41414	2012-03-04	09:08:00	31	SCORPAENIDAE	Pontinus clemensi	28	1	bait	0.0054	3.2072	0.236439
Z67	-0,41414	-91,41414	2012-03-04	09:08:00	31	SCORPAENIDAE	Pontinus clemensi	33	1	bait	0.0054	3.2072	0.400472
Z67	-0,41414	-91,41414	2012-03-04	09:08:00	31	MALACANTHIDAE	Caulolatilus princeps	40	0	catch	0.0239	3	1.5296
Z67	-0,41414	-91,41414	2012-03-04	09:08:00	31	MALACANTHIDAE	Caulolatilus princeps	41	0	catch	0.0239	3	1.64721
Z67	-0,41414	-91,41414	2012-03-04	09:08:00	31	MALACANTHIDAE	Caulolatilus princeps	44	0	catch	0.0239	3	2.0359
Z67	-0,41414	-91,41414	2012-03-04	09:08:00	31	LABRIDAE	Semicossyphus darwini	47	0	catch	0.1122	2.4973	1.6816
Z67	-0,41414	-91,41414	2012-03-04	09:08:00	31	LABRIDAE	Semicossyphus darwini	57	0	catch	0.1122	2.4973	2.72232
Z67	-0,41414	-91,41414	2012-03-04	09:08:00	31	SERRANIDAE	Paralabrax albomaculatus	60	0	catch	0.0180026	3.037	4.52459
Z68	-0,40726	-91,40726	2012-03-04	09:47:00	17	SERRANIDAE	Paralabrax albomaculatus	39	0	catch	0.0180026	3.037	1.22292
Z68	-0,40726	-91,40726	2012-03-04	09:47:00	17	MALACANTHIDAE	Caulolatilus princeps	47	0	catch	0.0239	3	2.48137
Z68	-0,40726	-91,40726	2012-03-04	09:47:00	17	LABRIDAE	Semicossyphus darwini	48	0	catch	0.1122	2.4973	1.77238
Z69	-0,40862	-91,40862	2012-03-04	11:11:00	2	0	no catch	0	0	N/A	0	0	0
Z70	-0,40286	-91,40286	2012-03-04	11:22:00	8	0	no catch	0	0	N/A	0	0	0
Z71	-0,39994	-91,39994	2012-03-04	11:33:00	19	SERRANIDAE	Paralabrax albomaculatus	39	0	catch	0.0180026	3.037	1.22292
Z71	-0,39994	-91,39994	2012-03-04	11:33:00	19	SERRANIDAE	Paralabrax albomaculatus	54	0	catch	0.0180026	3.037	3.28559
Z72	-0,39671	-91,39671	2012-03-04	12:06:00	12	0	no catch	0	0	N/A	0	0	0
Z73	-0,39687	-91,39687	2012-03-04	12:21:00	8	0	no catch	0	0	N/A	0	0	0
Z74	-0,39230	-91,39230	2012-03-04	12:34:00	8	0	no catch	0	0	N/A	0	0	0
Z75	-0,39188	-91,39188	2012-03-04	12:49:00	29	0	no catch	0	0	N/A	0	0	0
Z76	-0,39218	-91,39218	2012-03-04	13:19:00	4	SERRANIDAE	Paralabrax albomaculatus	38	1	bait	0.0180026	3.037	1.13015
Z76	-0,39218	-91,39218	2012-03-04	13:19:00	4	SERRANIDAE	Paralabrax albomaculatus	45	1	bait	0.0180026	3.037	1.8886
Z76	-0,39218	-91,39218	2012-03-04	13:19:00	4	SCORPAENIDAE	Pontinus clemensi	18	1	bait	0.0054	3.2072	0.0573197
Z76	-0,39218	-91,39218	2012-03-04	13:19:00	4	SCORPAENIDAE	Pontinus clemensi	24	1	bait	0.0054	3.2072	0.144214
Z76	-0,39218	-91,39218	2012-03-04	13:19:00	4	MALACANTHIDAE	Caulolatilus princeps	36	0	catch	0.0239	3	1.11508
Z76	-0,39218	-91,39218	2012-03-04	13:19:00	4	SCORPAENIDAE	Pontinus clemensi	31	1	bait	0.0054	3.2072	0.327709
Z76	-0,39218	-91,39218	2012-03-04	13:19:00	4	SCORPAENIDAE	Pontinus clemensi	33	1	bait	0.0054	3.2072	0.400472
Z76	-0,39218	-91,39218	2012-03-04	13:19:00	4	SERRANIDAE	Paralabrax albomaculatus	38	0	catch	0.0180026	3.037	1.13015
Z76	-0,39218	-91,39218	2012-03-04	13:19:00	4	SERRANIDAE	Paralabrax albomaculatus	42	0	catch	0.0180026	3.037	1.53159
Z76	-0,39218	-91,39218	2012-03-04	13:19:00	4	SERRANIDAE	Paralabrax albomaculatus	43	0	catch	0.0180026	3.037	1.64504
Z76	-0,39218	-91,39218	2012-03-04	13:19:00	4	SERRANIDAE	Paralabrax albomaculatus	45	0	catch	0.0180026	3.037	1.8886
Z76	-0,39218	-91,39218	2012-03-04	13:19:00	4	MALACANTHIDAE	Caulolatilus princeps	45	0	catch	0.0239	3	2.17789
Z76	-0,39218	-91,39218	2012-03-04	13:19:00	4	SERRANIDAE	Paralabrax albomaculatus	46	0	catch	0.0180026	3.037	2.01897
Z76	-0,39218	-91,39218	2012-03-04	13:19:00	4	SERRANIDAE	Paralabrax albomaculatus	46	0	catch	0.0180026	3.037	2.01897
Z76	-0,39218	-91,39218	2012-03-04	13:19:00	4	SERRANIDAE	Paralabrax albomaculatus	48	0	catch	0.0180026	3.037	2.29754
Z76	-0,39218	-91,39218	2012-03-04	13:19:00	4	LABRIDAE	Semicossyphus darwini	55	0	catch	0.1122	2.4973	2.49001
Z76	-0,39218	-91,39218	2012-03-04	13:19:00	4	LABRIDAE	Semicossyphus darwini	52	0	catch	0.1122	2.4973	2.16455
Z76	-0,39218	-91,39218	2012-03-04	13:19:00	4	LABRIDAE	Semicossyphus darwini	46	0	catch	0.1122	2.4973	1.59367
Z76	-0,39218	-91,39218	2012-03-04	13:19:00	4	SERRANIDAE	Paralabrax albomaculatus	56	0	catch	0.0180026	3.037	3.66928
Z76	-0,39218	-91,39218	2012-03-04	13:19:00	4	SERRANIDAE	Paralabrax albomaculatus	56	0	catch	0.0180026	3.037	3.66928
Z78	-0,39363	-91,39363	2012-03-04	13:31:00	13	SCORPAENIDAE	Pontinus clemensi	25	0	catch	0.0054	3.2072	0.164387
Z78	-0,39363	-91,39363	2012-03-04	13:31:00	13	SERRANIDAE	Paralabrax albomaculatus	31	0	catch	0.0180026	3.037	0.608975
Z78	-0,39363	-91,39363	2012-03-04	13:31:00	13	SCORPAENIDAE	Pontinus clemensi	23	1	bait	0.0054	3.2072	0.125814
Z78	-0,39363	-91,39363	2012-03-04	13:31:00	13	SCORPAENIDAE	Pontinus clemensi	25	1	bait	0.0054	3.2072	0.164387
Z78	-0,39363	-91,39363	2012-03-04	13:31:00	13	SERRANIDAE	Paralabrax albomaculatus	41	0	catch	0.0180026	3.037	1.4235
Z78	-0,39363	-91,39363	2012-03-04	13:31:00	13	SCORPAENIDAE	Pontinus clemensi	38	1	bait	0.0054	3.2072	0.629616
Z78	-0,39363	-91,39363	2012-03-04	13:31:00	13	MALACANTHIDAE	Caulolatilus princeps	45	0	catch	0.0239	3	2.17789
Z78	-0,39363	-91,39363	2012-03-04	13:31:00	13	SERRANIDAE	Paralabrax albomaculatus	51	0	catch	0.0180026	3.037	2.76201
Z79	-0,39333	-91,39333	2012-03-04	13:44:00	15	MALACANTHIDAE	Caulolatilus princeps	47	1	bait	0.0239	3	2.48137
Z79	-0,39333	-91,39333	2012-03-04	13:44:00	15	MALACANTHIDAE	Caulolatilus princeps	39	0	catch	0.0239	3	1.41772
Z79	-0,39333	-91,39333	2012-03-04	13:44:00	15	MALACANTHIDAE	Caulolatilus princeps	45	0	catch	0.0239	3	2.17789
Z79	-0,39333	-91,39333	2012-03-04	13:44:00	15	SERRANIDAE	Paralabrax albomaculatus	45	0	catch	0.0180026	3.037	1.8886
Z79	-0,39333	-91,39333	2012-03-04	13:44:00	15	LABRIDAE	Semicossyphus darwini	54	0	catch	0.1122	2.4973	2.37848
Z79	-0,39333	-91,39333	2012-03-04	13:44:00	15	LABRIDAE	Semicossyphus darwini	44	0	catch	0.1122	2.4973	1.42622
Z79	-0,39333	-91,39333	2012-03-04	13:44:00	15	LABRIDAE	Semicossyphus darwini	41	0	catch	0.1122	2.4973	1.19563
Z79	-0,39333	-91,39333	2012-03-04	13:44:00	15	LABRIDAE	Semicossyphus darwini	37	0	catch	0.1122	2.4973	0.925258
Z80	-0,39306	-91,39306	2012-03-04	14:01:00	8	MALACANTHIDAE	Caulolatilus princeps	39	0	catch	0.0239	3	1.41772
Z80	-0,39306	-91,39306	2012-03-04	14:01:00	8	MALACANTHIDAE	Caulolatilus princeps	43	0	catch	0.0239	3	1.90022
Z81	-0,39021	-91,39021	2012-03-04	14:15:00	6	SERRANIDAE	Paralabrax albomaculatus	35	0	catch	0.0180026	3.037	0.880377
Z81	-0,39021	-91,39021	2012-03-04	14:15:00	6	SCORPAENIDAE	Pontinus clemensi	28	1	bait	0.0054	3.2072	0.236439
Z82	-0,39036	-91,39036	2012-03-04	14:25:00	5	0	no catch	0	0	N/A	0	0	0
Z83	-0,38523	-91,38523	2012-03-04	14:35:00	30	SERRANIDAE	Paralabrax albomaculatus	34	0	catch	0.0180026	3.037	0.806187
Z83	-0,38523	-91,38523	2012-03-04	14:35:00	30	MALACANTHIDAE	Caulolatilus princeps	36	0	catch	0.0239	3	1.11508
Z83	-0,38523	-91,38523	2012-03-04	14:35:00	30	MALACANTHIDAE	Caulolatilus princeps	37	0	catch	0.0239	3	1.21061
Z83	-0,38523	-91,38523	2012-03-04	14:35:00	30	LABRIDAE	Semicossyphus darwini	54	0	catch	0.1122	2.4973	2.37848
Z84	-0,38111	-91,38111	2012-03-04	15:12:00	16	SERRANIDAE	Paralabrax albomaculatus	33	0	catch	0.0180026	3.037	0.73631
Z84	-0,38111	-91,38111	2012-03-04	15:12:00	16	SERRANIDAE	Paralabrax albomaculatus	37	0	catch	0.0180026	3.037	1.04223
Z84	-0,38111	-91,38111	2012-03-04	15:12:00	16	SERRANIDAE	Hemilutjanus macrophthalmos	57	0	catch	0.0748	2.5411	2.16648
Z85	-0,37830	-91,37830	2012-03-05	12:10:00	24	0	no catch	0	0	N/A	0	0	0
Z86	-0,40005	-91,40005	2012-03-08	08:28:00	17	SERRANIDAE	Mycteroperca olfax	27	1	discard alive	0.0061	3.2	0.23211
Z86	-0,40005	-91,40005	2012-03-08	08:28:00	17	SERRANIDAE	Mycteroperca olfax	40	0	catch	0.0061	3.2	0.816435
Z87	-0,39880	-91,39880	2012-03-08	08:47:00	2	0	no catch	0	0	N/A	0	0	0
Z88	-0,40056	-91,40056	2012-03-08	08:54:00	10	SERRANIDAE	Mycteroperca olfax	49	0	catch	0.0061	3.2	1.56299
Z88	-0,40056	-91,40056	2012-03-08	08:54:00	10	SERRANIDAE	Mycteroperca olfax	52	0	catch	0.0061	3.2	1.89034
Z89	-0,39985	-91,39985	2012-03-08	09:07:00	2	0	no catch	0	0	N/A	0	0	0
Z90	-0,40011	-91,40011	2012-03-08	09:12:00	5	0	no catch	0	0	N/A	0	0	0
Z91	-0,39219	-91,39219	2012-03-08	09:39:00	26	SERRANIDAE	Paralabrax albomaculatus	28	1	discard dead	0.0180026	3.037	0.447047
Z91	-0,39219	-91,39219	2012-03-08	09:39:00	26	SCORPAENIDAE	Pontinus clemensi	22	1	discard dead	0.0054	3.2072	0.109097
Z92	-0,39246	-91,39246	2012-03-08	10:07:00	13	SERRANIDAE	Paralabrax albomaculatus	60	0	catch	0.0180026	3.037	4.52459
Z92	-0,39246	-91,39246	2012-03-08	10:07:00	13	SERRANIDAE	Mycteroperca olfax	48	0	catch	0.0061	3.2	1.46319
Z93	-0,39482	-91,39482	2012-03-08	10:50:00	0	0	N/A	0	0	N/A	N/A	N/A	0
Z94	-0,39602	-91,39602	2012-03-08	11:30:00	0	0	N/A	0	0	N/A	N/A	N/A	0
Z95	-0,39690	-91,39690	2012-03-20	07:32:00	6	0	N/A	0	0	N/A	N/A	N/A	0
Z96	-0,61201	-89,61201	2012-03-20	07:42:00	15	0	N/A	0	0	N/A	N/A	N/A	0
Z97	-0,61212	-89,61212	2012-03-20	07:59:00	8	0	N/A	0	0	N/A	N/A	N/A	0
Z98	-0,61572	-89,61572	2012-03-20	08:11:00	6	0	N/A	0	0	N/A	N/A	N/A	0
Z99	-0,61843	-89,61843	2012-03-20	08:22:00	40	MALACANTHIDAE	Caulolatilus princeps	39	1	bait	0.0239	3	1.41772
Z99	-0,61843	-89,61843	2012-03-20	08:22:00	40	LABRIDAE	Semicossyphus darwini	50	1	bait	0.1122	2.4973	1.96259
Z99	-0,61843	-89,61843	2012-03-20	08:22:00	40	LABRIDAE	Semicossyphus darwini	52	0	catch	0.1122	2.4973	2.16455
Z99	-0,61843	-89,61843	2012-03-20	08:22:00	40	LABRIDAE	Semicossyphus darwini	56	0	catch	0.1122	2.4973	2.60461
Z99	-0,61843	-89,61843	2012-03-20	08:22:00	40	LABRIDAE	Semicossyphus darwini	55	0	catch	0.1122	2.4973	2.49001
Z99	-0,61843	-89,61843	2012-03-20	08:22:00	40	LABRIDAE	Semicossyphus darwini	60	0	catch	0.1122	2.4973	3.09435
